# Supplementary material for: Effects of physical exercise on muscle metabolism and meat quality characteristics of Mongolian sheep
Source: Food Sci Nutr. 2022 Mar 1;10(5):1494–509. doi: 10.1002/fsn3.2768 (PMC9094461; doi:10.1002/fsn3.2768)
Supplement: Supplementary file 1 — Table S1 [file FSN3-10-1494-s002.xlsx]

## Sheet: S1
	F	R	bp
PLIN1	GCTGAAGGACACCATCTC	GGAGGAAGAACTCTACCATC	233
SETD7	GGTGGAGGAGGCGGTGGAAG	CCGTGGAGGAGTAGGTGACTGTG	80
ACSL3	GTCAGAAGCCGAAGACCACCATC	TGGACCGCCTAGAGTAGCATACAG	125
PGC-1a	GGTGACCATGACTATTGTCAG	CTCGGATTTCCTGGTCTTGAA	216
GLUT4	ATCTCAGCCGTCTTCCG	GACCCTCAGTCATTCTCATCC	324
GOT1	GGAACCACATCACAGACCAGATCG	CGACCACTTGGCAGCAGATAGATG	109
SDS	GCCTCTTGTGCGGAGTGGTTC	GCCTTGGTGGAAGCGTGGAAG	109
PKM	GCGTGGTGACCTGGGCATTG	GTGGCACAGATGACGGGCTTC	105
TPI1	CTTCAGCGTGCCTGCTCCTTAG	CCCAGATTGTTCTTCCTCCCGTTC	92
AKR1B1	CAAAGTGACGGAGGCTGTGAAGG	CCAAACCCACCTCGCTCTCATTC	95
HK2	AGTCTCTGAAGCTGAGCCGT	CGTAGGTGGGCAGCATCTTG	123
ACSF3	GATGCTGCCCGAGTTCAGTG	CCTGGACATGAGGCTGGGTA	149
