# Supplementary material for: Effects of physical exercise on muscle metabolism and meat quality characteristics of Mongolian sheep
Source: Food Sci Nutr. 2022 Mar 1;10(5):1494–509. doi: 10.1002/fsn3.2768 (PMC9094461; doi:10.1002/fsn3.2768)
Supplement: Supplementary file 2 — Table S2 [file FSN3-10-1494-s004.xlsx]

## Sheet: S2
Gene_id	Gene name	Gene description	FC(T/C)	Log2FC(T/C)	Pvalue	Significant	Regulate	C	T
gene-ABHD2	ABHD2	abhydrolase domain containing 2	0.478	-1.06469	0.0167844	yes	down	7.01	2.69667
gene-ABRA	ABRA	actin binding Rho activating protein	2.047	1.03347	0.000533093	yes	up	57.0833	103.94
gene-ABTB2	ABTB2	ankyrin repeat and BTB domain containing 2	3.237	1.69448	1.77425e-05	yes	up	2	5.33667
gene-ACSF3	ACSF3	acyl-CoA synthetase family member 3, transcript variant X1	2.06	1.04293	0.00487333	yes	up	2.00667	3.70333
gene-ACSL3	ACSL3	acyl-CoA synthetase long chain family member 3	0.486	-1.04095	0.00297968	yes	down	6.24	2.68
gene-ACTG2	ACTG2	actin gamma 2, smooth muscle	2.158	1.10963	0.0147605	yes	up	2.21667	4.16667
gene-ACVR1C	ACVR1C	activin A receptor type 1C	0.04	-4.63352	0.0431956	yes	down	0.05	0
gene-ADAMTS1	ADAMTS1	ADAM metallopeptidase with thrombospondin type 1 motif 1	2.004	1.00305	0.000584067	yes	up	12.2967	21.27
gene-ADAMTS4	ADAMTS4	ADAM metallopeptidase with thrombospondin type 1 motif 4	9.144	3.19276	0.0208087	yes	up	0.963333	9.48333
gene-ADAMTSL5	ADAMTSL5	ADAMTS like 5, transcript variant X1	2.695	1.43007	8.72562e-05	yes	up	4.13333	9.82333
gene-ADGRB1	ADGRB1	adhesion G protein-coupled receptor B1	2.906	1.53916	7.83506e-06	yes	up	3.31333	8.22667
gene-ADORA2B	ADORA2B	adenosine A2b receptor	2.095	1.06711	0.0323889	yes	up	1.30333	2.68
gene-ADRA2B	ADRA2B	adrenoceptor alpha 2B	0.417	-1.26264	0.006237	yes	down	6.23	2.11667
gene-AFG1L	AFG1L	AFG1 like ATPase	2.168	1.11668	0.0288664	yes	up	0.936667	1.77
gene-AKAP4	AKAP4	A-kinase anchoring protein 4, transcript variant X1	0.296	-1.75761	0.0131446	yes	down	0.656667	0.156667
gene-AKR1B1	AKR1B1	aldo-keto reductase family 1 member B	2.229	1.1567	0.00168985	yes	up	32.05	63.3833
gene-ALDH1A2	ALDH1A2	aldehyde dehydrogenase 1 family member A2	4.52	2.17643	0.0108523	yes	up	0.11	0.416667
gene-AMOTL1	AMOTL1	angiomotin like 1, transcript variant X2	2.049	1.03478	0.000493147	yes	up	17.4967	30.7133
gene-ANKRD2	ANKRD2	ankyrin repeat domain 2	8.29	3.05134	6.71689e-12	yes	up	19.67	152.537
gene-ANKRD23	ANKRD23	ankyrin repeat domain 23, transcript variant X1	2.369	1.24454	0.00268424	yes	up	340.077	722.277
gene-ANKRD37	ANKRD37	ankyrin repeat domain 37, transcript variant X1	3.656	1.87038	0.00804258	yes	up	0.83	2.36667
gene-APOLD1	APOLD1	apolipoprotein L domain containing 1	2.386	1.2545	0.00235006	yes	up	14.47	31.29
gene-ARMC2	ARMC2	armadillo repeat containing 2, transcript variant X3	0.266	-1.91015	0.0126603	yes	down	1.44	0.3
gene-ARMC6	ARMC6	armadillo repeat containing 6, transcript variant X1	2.039	1.02778	0.00330208	yes	up	6.65	11.7767
gene-ARMCX5	ARMCX5	armadillo repeat containing X-linked 5	2.047	1.03322	0.0245005	yes	up	0.873333	1.54333
gene-ASF1B	ASF1B	anti-silencing function 1B histone chaperone	2.549	1.34978	0.0472958	yes	up	0.606667	1.37
gene-ASIP	ASIP	agouti signaling protein	2.336	1.22405	0.000862128	yes	up	55.82	111.867
gene-ATCAY	ATCAY	ATCAY kinesin light chain interacting caytaxin	0.453	-1.14367	0.0466177	yes	down	11.11	9.31667
gene-ATF3	ATF3	activating transcription factor 3, transcript variant X2	2.897	1.53442	0.00024146	yes	up	51.87	139.367
gene-ATG10	ATG10	autophagy related 10	2.411	1.2694	0.0105522	yes	up	0.81	1.71
gene-B3GNT3	B3GNT3	UDP-GlcNAc:betaGal beta-1,3-N-acetylglucosaminyltransferase 3	0.185	-2.43667	0.000274853	yes	down	1.05667	0.166667
gene-B3GNTL1	B3GNTL1	UDP-GlcNAc:betaGal beta-1,3-N-acetylglucosaminyltransferase like 1, transcript variant X1	3.252	1.70134	0.0376583	yes	up	0.22	0.603333
gene-BACH2	BACH2	BTB domain and CNC homolog 2	0.485	-1.04533	0.00630322	yes	down	1.94333	0.806667
gene-BICDL1	BICDL1	BICD family like cargo adaptor 1, transcript variant X1	0.472	-1.08452	0.0201926	yes	down	1.42667	0.596667
gene-BRICD5	BRICD5	BRICHOS domain containing 5	2.101	1.07101	0.00606794	yes	up	51.1333	90.8567
gene-BSG	BSG	basigin (Ok blood group), transcript variant X2	2.501	1.32267	2.73767e-06	yes	up	179.923	384.05
gene-BTAF1	BTAF1	B-TFIID TATA-box binding protein associated factor 1, transcript variant X1	0.499	-1.00368	0.00706538	yes	down	2.26	0.99
gene-BTG2	BTG2	BTG anti-proliferation factor 2	2.838	1.50467	0.000181234	yes	up	40.3133	105.017
gene-BTNL9	BTNL9	butyrophilin like 9, transcript variant X1	0.493	-1.02146	0.00926705	yes	down	15.61	6.78
gene-C18H14orf132	C18H14orf132	chromosome 18 C14orf132 homolog	0.348	-1.52095	0.0306225	yes	down	0.63	0.186667
gene-C19H3orf14	C19H3orf14	chromosome 19 C3orf14 homolog, transcript variant X3	0.198	-2.33718	0.00483184	yes	down	1.99333	0.383333
gene-C19H3orf18	C19H3orf18	chromosome 19 C3orf18 homolog, transcript variant X2	2.368	1.24351	0.00134598	yes	up	4.21333	8.26667
gene-C1QTNF1	C1QTNF1	C1q and TNF related 1, transcript variant X1	2.136	1.09467	0.0159986	yes	up	4.96333	9.83667
gene-C20H6orf136	C20H6orf136	chromosome 20 C6orf136 homolog	2.028	1.0199	0.00041937	yes	up	11.59	20.04
gene-C2CD4B	C2CD4B	C2 calcium dependent domain containing 4B	2.97	1.57028	0.0458751	yes	up	0.96	2.73
gene-C2H8orf58	C2H8orf58	chromosome 2 C8orf58 homolog, transcript variant X1	0.49	-1.02892	0.0475576	yes	down	1.75	0.746667
gene-C4H7orf57	C4H7orf57	chromosome 4 C7orf57 homolog, transcript variant X3	9.31	3.21884	0.00878148	yes	up	0.05	0.42
gene-C8G	C8G	complement C8 gamma chain, transcript variant X1	2.966	1.56831	0.0406274	yes	up	0.536667	1.36
gene-CA12	CA12	carbonic anhydrase 12, transcript variant X1	3.089	1.62724	1.11516e-06	yes	up	2.19	4.04333
gene-CA14	CA14	carbonic anhydrase 14, transcript variant X1	2.067	1.04771	0.0178296	yes	up	25.1267	45.48
gene-CA4	CA4	carbonic anhydrase 4, transcript variant X1	0.283	-1.81997	6.49516e-06	yes	down	36.55	8.69667
gene-CACNA2D3	CACNA2D3	calcium voltage-gated channel auxiliary subunit alpha2delta 3, transcript variant X1	2.86	1.51615	0.000118727	yes	up	1.9	5.66667
gene-CADPS	CADPS	calcium dependent secretion activator, transcript variant X1	36.746	5.19953	0.0438232	yes	up	0	0.0533333
gene-CAMK2A	CAMK2A	calcium/calmodulin dependent protein kinase II alpha, transcript variant X1	2.096	1.06789	0.015358	yes	up	25.2067	47.34
gene-CARNMT1	CARNMT1	carnosine N-methyltransferase 1, transcript variant X1	2.649	1.40537	0.000575377	yes	up	7.45667	18.6033
gene-CASQ1	CASQ1	calsequestrin 1	2.116	1.08124	0.0015904	yes	up	1229.72	2285.08
gene-CBX4	CBX4	chromobox 4	2.104	1.07294	0.00612434	yes	up	2.37667	4.42
gene-CCDC114	CCDC114	coiled-coil domain containing 114, transcript variant X1	2.79	1.48024	0.0281648	yes	up	0.303333	0.8
gene-CCDC190	CCDC190	coiled-coil domain containing 190, transcript variant X1	0.361	-1.47041	0.0254946	yes	down	2.77333	0.86
gene-CCDC40	CCDC40	coiled-coil domain containing 40, transcript variant X2	0.31	-1.68881	0.0239126	yes	down	0.513333	0.15
gene-CCDC85A	CCDC85A	coiled-coil domain containing 85A, transcript variant X5	0.433	-1.2088	0.00201831	yes	down	3.49333	1.3
gene-CCDC85C	CCDC85C	coiled-coil domain containing 85C	0.49	-1.02868	0.0358686	yes	down	1.04667	0.426667
gene-CCL16	CCL16	C-C motif chemokine ligand 16	0.131	-2.93436	3.97544e-06	yes	down	2.69667	0.3
gene-CCL24	CCL24	C-C motif chemokine ligand 24, transcript variant X3	4.195	2.06868	0.00231749	yes	up	0.83	3.34667
gene-CCL5	CCL5	C-C motif chemokine ligand 5	0.408	-1.29448	0.0146601	yes	down	14.9	5.34
gene-CCNB1	CCNB1	cyclin B1	0.028	-5.14362	0.0248004	yes	down	0.146667	0
gene-CCR4	CCR4	C-C motif chemokine receptor 4	0.442	-1.17871	0.0227394	yes	down	2.96667	1.11667
gene-CCR9	CCR9	C-C motif chemokine receptor 9	0.314	-1.67193	0.0100834	yes	down	7.18	1.80667
gene-CD200	CD200	CD200 molecule, transcript variant X1	2.085	1.06001	0.00137121	yes	up	1.88333	3.43
gene-CD248	CD248	CD248 molecule	2.243	1.16552	0.018743	yes	up	2.48	5.01333
gene-CD6	CD6	CD6 molecule, transcript variant X1	0.427	-1.22922	0.0460845	yes	down	1.48	0.593333
gene-CD83	CD83	CD83 molecule, transcript variant X1	4.646	2.2161	0.00151355	yes	up	0.966667	4.23333
gene-CDC42EP2	CDC42EP2	CDC42 effector protein 2	3.008	1.58869	5.93013e-06	yes	up	5.64667	15.0467
gene-CDCA7	CDCA7	cell division cycle associated 7, transcript variant X1	0.463	-1.11105	0.0270185	yes	down	2.34667	0.906667
gene-CDHR3	CDHR3	cadherin related family member 3, transcript variant X1	7.605	2.92695	0.0375016	yes	up	0.0166667	0.11
gene-CDNF	CDNF	cerebral dopamine neurotrophic factor, transcript variant X1	2.14	1.09763	0.00317633	yes	up	4.97	9.35333
gene-CEP83	CEP83	centrosomal protein 83, transcript variant X1	2.034	1.02432	0.0321692	yes	up	1.33333	2.42667
gene-CFAP298	CFAP298	cilia and flagella associated protein 298, transcript variant X1	0.443	-1.17536	0.000374608	yes	down	29.3767	10.2167
gene-CFAP52	CFAP52	cilia and flagella associated protein 52, transcript variant X1	2.212	1.14515	0.0488825	yes	up	0.906667	1.80333
gene-CFHR5	CFHR5	complement factor H related 5	7.939	2.98896	0.00411413	yes	up	0.0633333	0.41
gene-CHI3L1	CHI3L1	chitinase 3 like 1, transcript variant X1	0.378	-1.40445	0.00349057	yes	down	32.18	10.1733
gene-CILP	CILP	cartilage intermediate layer protein, transcript variant X1	2.222	1.1518	0.000691706	yes	up	39.2733	78.8833
gene-CLIC3	CLIC3	chloride intracellular channel 3	0.041	-4.6192	0.0424102	yes	down	0.246667	0
gene-CLIC5	CLIC5	chloride intracellular channel 5, transcript variant X1	2.574	1.36389	3.6751e-06	yes	up	28.6967	65.5767
gene-CNTN2	CNTN2	contactin 2	10.181	3.34781	0.000233785	yes	up	0.0233333	0.21
gene-CNTRL	CNTRL	centriolin, transcript variant X1	0.276	-1.85544	7.71813e-07	yes	down	3.65	10.68
gene-COL12A1	COL12A1	collagen type XII alpha 1 chain, transcript variant X1	2.346	1.2304	0.00627326	yes	up	2.64	5.74
gene-COL14A1	COL14A1	collagen type XIV alpha 1 chain, transcript variant X1	2.262	1.17737	0.0118488	yes	up	3.57	7.31667
gene-COL16A1	COL16A1	collagen type XVI alpha 1 chain, transcript variant X1	2.107	1.07502	0.0190892	yes	up	1.2	2.36
gene-COL1A2	COL1A2	collagen type I alpha 2 chain	2.129	1.09013	0.0131711	yes	up	61.5333	120.837
gene-COL5A3	COL5A3	collagen type V alpha 3 chain, transcript variant X1	2.031	1.02198	0.00823397	yes	up	9.51333	17.7733
gene-COL6A3	COL6A3	collagen type VI alpha 3 chain	2.01	1.0072	0.0126873	yes	up	27.29	50.0167
gene-COL8A1	COL8A1	collagen type VIII alpha 1 chain, transcript variant X1	2.002	1.00117	0.0202675	yes	up	2.1	3.81
gene-COMTD1	COMTD1	catechol-O-methyltransferase domain containing 1	2.106	1.07448	0.000523247	yes	up	8.09333	16.6
gene-CRYAB	CRYAB	crystallin alpha B	2.358	1.23758	0.00270362	yes	up	1611.89	3291.34
gene-CSF3R	CSF3R	colony stimulating factor 3 receptor, transcript variant X1	4.662	2.22086	0.00220797	yes	up	0.37	1.59333
gene-CSGALNACT1	CSGALNACT1	chondroitin sulfate N-acetylgalactosaminyltransferase 1, transcript variant X1	0.451	-1.14726	0.00131001	yes	down	6.84	11.9
gene-CSTL1	CSTL1	cystatin like 1	36.205	5.17812	0.0281726	yes	up	0	0.15
gene-CTDSPL	CTDSPL	CTD small phosphatase like, transcript variant X1	0.332	-1.59177	1.31567e-05	yes	down	8.37667	2.34333
gene-CTF1	CTF1	cardiotrophin 1	2.137	1.09573	0.0412699	yes	up	1.26	2.32333
gene-CXCL10	CXCL10	C-X-C motif chemokine ligand 10	0.224	-2.15787	0.0162508	yes	down	4.01333	0.813333
gene-CXCL13	CXCL13	C-X-C motif chemokine ligand 13	11.966	3.5809	3.04897e-05	yes	up	0.37	4.19
gene-CXCR1	CXCR1	C-X-C motif chemokine receptor 1	17.555	4.13384	0.000392571	yes	up	0.0633333	1.07333
gene-CXCR2	CXCR2	C-X-C motif chemokine receptor 2, transcript variant X2	13.902	3.79718	0.0011783	yes	up	0.0333333	0.42
gene-CYP1A1	CYP1A1	cytochrome P4501A1, transcript variant X1	3.718	1.89465	0.000249297	yes	up	0.613333	2.09
gene-CYP2D6	CYP2D6	cytochrome P450 2D6	3.149	1.65486	9.7062e-05	yes	up	11.3267	20.9767
gene-DENND3	DENND3	DENN domain containing 3, transcript variant X1	0.495	-1.01561	0.00168225	yes	down	3.84667	1.6
gene-DESI1	DESI1	desumoylating isopeptidase 1	0.214	-2.22485	0.0227183	yes	down	34.8033	5.98
gene-DGAT2	DGAT2	diacylglycerol O-acyltransferase 2	2.434	1.2834	0.0268552	yes	up	1.28667	2.48667
gene-DHDH	DHDH	dihydrodiol dehydrogenase	2.141	1.09825	0.000213438	yes	up	26.98	49.53
gene-DHRS7B	DHRS7B	dehydrogenase/reductase 7B, transcript variant X1	2.182	1.12573	0.000869331	yes	up	14.0867	26.1367
gene-DHX32	DHX32	DEAH-box helicase 32 (putative), transcript variant X1	0.446	-1.16497	0.000292963	yes	down	46.99	17.3867
gene-DIO2	DIO2	iodothyronine deiodinase 2, transcript variant X1	3.229	1.69089	0.0433188	yes	up	0.0766667	0.19
gene-DKK2	DKK2	dickkopf WNT signaling pathway inhibitor 2	0.198	-2.33468	0.000771368	yes	down	2.19667	0.396667
gene-DNAH14	DNAH14	dynein axonemal heavy chain 14	3.966	1.9877	0.0107857	yes	up	3.45333	22.0867
gene-DTL	DTL	denticleless E3 ubiquitin protein ligase homolog	0.431	-1.21493	0.0254883	yes	down	1.01	0.363333
gene-DUSP2	DUSP2	dual specificity phosphatase 2	2.82	1.49586	0.0141482	yes	up	1.64667	4.42
gene-DUSP5	DUSP5	dual specificity phosphatase 5	3.912	1.9678	0.00255121	yes	up	0.603333	2.18667
gene-DYNC1I1	DYNC1I1	dynein cytoplasmic 1 intermediate chain 1, transcript variant X1	0.344	-1.53997	0.0130044	yes	down	2.24333	0.61
gene-DYNLRB2	DYNLRB2	dynein light chain roadblock-type 2, transcript variant X1	0.203	-2.29742	0.000545632	yes	down	16.1433	2.81667
gene-DYRK3	DYRK3	dual specificity tyrosine phosphorylation regulated kinase 3	2.46	1.29894	0.00482622	yes	up	2.03	4.31333
gene-DZANK1	DZANK1	double zinc ribbon and ankyrin repeat domains 1, transcript variant X3	3.919	1.97048	1.95284e-06	yes	up	1.93	7.05667
gene-EDA2R	EDA2R	ectodysplasin A2 receptor	0.22	-2.1835	0.00101251	yes	down	1.95333	0.386667
gene-EEF1A1	EEF1A1	eukaryotic translation elongation factor 1 alpha 1	2.2	1.13752	0.00566497	yes	up	38.07	77.32
gene-EGR2	EGR2	early growth response 2	6.295	2.65431	0.0464814	yes	up	1.23667	7.81
gene-EHD3	EHD3	EH domain containing 3	2.16	1.11084	0.0328639	yes	up	0.43	0.843333
gene-EIF4EBP1	EIF4EBP1	eukaryotic translation initiation factor 4E binding protein 1	0.446	-1.16506	0.000138599	yes	down	894.927	335.62
gene-EMILIN2	EMILIN2	elastin microfibril interfacer 2, transcript variant X1	0.273	-1.87145	0.035302	yes	down	31.7833	7.04
gene-EMILIN3	EMILIN3	elastin microfibril interfacer 3	2.368	1.2438	0.00975133	yes	up	1.02333	2.12
gene-ENOX2	ENOX2	ecto-NOX disulfide-thiol exchanger 2, transcript variant X4	0.369	-1.43637	0.000452685	yes	down	7.38333	2.48
gene-ENTPD2	ENTPD2	ectonucleoside triphosphate diphosphohydrolase 2, transcript variant X1	2.225	1.15392	0.0466594	yes	up	0.87	1.66333
gene-EPHX2	EPHX2	epoxide hydrolase 2	0.158	-2.66646	0.00576273	yes	down	26.75	3.29333
gene-EPPK1	EPPK1	epiplakin 1	0.452	-1.14579	0.0342435	yes	down	0.226667	0.0833333
gene-ESRRB	ESRRB	estrogen related receptor beta	3.735	1.90097	0.000414867	yes	up	0.326667	1.01
gene-ESRRG	ESRRG	estrogen related receptor gamma, transcript variant X1	2.93	1.55067	0.00149029	yes	up	0.97	2.14667
gene-EVI2A	EVI2A	ecotropic viral integration site 2A	8.207	3.03684	0.0450929	yes	up	0.03	0.226667
gene-FAM180A	FAM180A	family with sequence similarity 180 member A	0.289	-1.79182	0.0142375	yes	down	0.803333	0.186667
gene-FAM217A	FAM217A	family with sequence similarity 217 member A	6.943	2.79551	0.0363561	yes	up	0.0333333	0.2
gene-FAM219A	FAM219A	family with sequence similarity 219 member A, transcript variant X1	0.368	-1.44375	0.000587088	yes	down	27.46	8.51667
gene-FAM71E1	FAM71E1	family with sequence similarity 71 member E1	4.16	2.05646	1.63529e-08	yes	up	1.53333	4.31333
gene-FAM83A	FAM83A	family with sequence similarity 83 member A	0.159	-2.64947	0.0494471	yes	down	0.243333	0.03
gene-FBXO30	FBXO30	F-box protein 30	0.388	-1.36604	0.000236379	yes	down	16.4867	5.36
gene-FDXACB1	FDXACB1	ferredoxin-fold anticodon binding domain containing 1	0.491	-1.02678	0.0469613	yes	down	1.70667	0.706667
gene-FGFR3	FGFR3	fibroblast growth factor receptor 3, transcript variant X2	0.24	-2.0602	0.000118225	yes	down	1.79333	0.373333
gene-FHOD3	FHOD3	formin homology 2 domain containing 3, transcript variant X1	2.734	1.45117	0.000934082	yes	up	2.89333	6.87667
gene-FKBP10	FKBP10	FKBP prolyl isomerase 10	2.136	1.09484	0.0391052	yes	up	2.16333	4.39
gene-FMO1	FMO1	flavin containing monooxygenase 1	0.491	-1.02697	0.04593	yes	down	2.42	0.983333
gene-FMO2	FMO2	flavin containing monooxygenase 2	3.911	1.96753	0.00412044	yes	up	0.483333	1.71333
gene-FNDC1	FNDC1	fibronectin type III domain containing 1, transcript variant X1	2.383	1.2527	0.00442586	yes	up	1.79667	3.84
gene-FNDC10	FNDC10	fibronectin type III domain containing 10, transcript variant X1	4.062	2.02213	0.0033115	yes	up	0.353333	1.22333
gene-FOLR3	FOLR3	folate receptor 3, transcript variant X2	10.078	3.33316	0.000316862	yes	up	0.403333	3.89667
gene-FOS	FOS	Fos proto-oncogene, AP-1 transcription factor subunit	3.19	1.67355	2.93657e-05	yes	up	217.933	636.083
gene-FOSB	FOSB	FosB proto-oncogene, AP-1 transcription factor subunit, transcript variant X1	6.278	2.65019	0.0123754	yes	up	24.75	148.113
gene-FPGT	FPGT	fucose-1-phosphate guanylyltransferase, transcript variant X1	2.209	1.14348	0.00779004	yes	up	1.48	3.18667
gene-FRZB	FRZB	frizzled related protein, transcript variant X1	2.103	1.07271	0.000948814	yes	up	12.77	23.6867
gene-FSTL4	FSTL4	follistatin like 4	0.387	-1.37045	0.0159168	yes	down	1.08333	0.333333
gene-FZD10	FZD10	frizzled class receptor 10	3.331	1.73584	0.0089376	yes	up	0.376667	1.06333
gene-FZD7	FZD7	frizzled class receptor 7	2.022	1.01589	0.00483899	yes	up	18.8067	32.8467
gene-GADD45A	GADD45A	growth arrest and DNA damage inducible alpha	0.399	-1.32663	0.000621875	yes	down	55.4567	18.9533
gene-GADL1	GADL1	glutamate decarboxylase like 1	4.54	2.18274	4.69639e-06	yes	up	9.33667	38.06
gene-GCSH	GCSH	glycine cleavage system protein H	2.148	1.1033	0.0176345	yes	up	4.95333	9.7
gene-GDF11	GDF11	growth differentiation factor 11	2.209	1.14365	0.0499229	yes	up	0.683333	1.35333
gene-GDNF	GDNF	glial cell derived neurotrophic factor	0.358	-1.48285	0.0331647	yes	down	0.64	0.19
gene-GK	GK	glycerol kinase, transcript variant X1	2.315	1.21081	0.00741491	yes	up	0.433333	0.896667
gene-GOT1	GOT1	glutamic-oxaloacetic transaminase 1	2.467	1.30297	1.68503e-06	yes	up	189.83	403.57
gene-GPCPD1	GPCPD1	glycerophosphocholine phosphodiesterase 1, transcript variant X1	2.067	1.04788	0.000214971	yes	up	10.4267	18.2067
gene-GPD2	GPD2	glycerol-3-phosphate dehydrogenase 2, transcript variant X1	0.372	-1.42803	1.64309e-05	yes	down	29.2833	8.66333
gene-GPR183	GPR183	G protein-coupled receptor 183, transcript variant X2	3.753	1.90812	0.04744	yes	up	0.0766667	0.276667
gene-GPT	GPT	glutamic--pyruvic transaminase, transcript variant X5	2.218	1.14939	0.00113867	yes	up	50.61	99.2767
gene-GRAMD2A	GRAMD2A	GRAM domain containing 2A, transcript variant X1	3.869	1.95182	0.0314423	yes	up	0.09	0.32
gene-GRIN1	GRIN1	glutamate ionotropic receptor NMDA type subunit 1, transcript variant X1	0.422	-1.24517	0.0272696	yes	down	1.06	0.373333
gene-GRM4	GRM4	glutamate metabotropic receptor 4, transcript variant X2	0.064	-3.95974	0.00178875	yes	down	0.453333	0.0266667
gene-GSTA1	GSTA1	glutathione S-transferase alpha 1	0.312	-1.67983	1.00294e-07	yes	down	99.2067	32.4767
gene-GSTA1-1	GSTA1-1	microsomal glutathione-S-transferase 1-1	0.316	-1.66113	1.25946e-09	yes	down	192.947	52.1467
gene-HACD1	HACD1	3-hydroxyacyl-CoA dehydratase 1	2.218	1.14923	0.00171807	yes	up	18.9133	37.3933
gene-HAS1	HAS1	hyaluronan synthase 1	12.998	3.70017	2.96796e-05	yes	up	0.156667	1.97667
gene-HDHD3	HDHD3	haloacid dehalogenase like hydrolase domain containing 3	6.697	2.74357	0.0395612	yes	up	0.103333	0.576667
gene-HES2	HES2	hes family bHLH transcription factor 2, transcript variant X1	0.443	-1.17414	0.00439125	yes	down	4.39333	1.65667
gene-HIF3A	HIF3A	hypoxia inducible factor 3 subunit alpha, transcript variant X1	0.397	-1.33108	0.00550518	yes	down	1.44333	0.533333
gene-HIGD1A	HIGD1A	HIG1 hypoxia inducible domain family member 1A	2.079	1.05586	0.00495596	yes	up	14.14	24.5533
gene-HK2	HK2	hexokinase 2	2.812	1.49168	4.1377e-05	yes	up	3.87	9.27333
gene-HLX	HLX	H2.0 like homeobox	2.013	1.00953	0.0178812	yes	up	8.96	15.76
gene-HPDL	HPDL	4-hydroxyphenylpyruvate dioxygenase like	3.27	1.70914	0.000295211	yes	up	0.97	2.75667
gene-HSD17B7	HSD17B7	hydroxysteroid 17-beta dehydrogenase 7, transcript variant X1	0.364	-1.45739	0.00244894	yes	down	4.23333	1.54
gene-HSPB7	HSPB7	heat shock protein family B (small) member 7	3.168	1.66336	8.30093e-06	yes	up	140.893	384.52
gene-HTATIP2	HTATIP2	HIV-1 Tat interactive protein 2	0.491	-1.02716	0.026032	yes	down	2.86333	1.2
gene-IDH3A	IDH3A	isocitrate dehydrogenase 3 (NAD(+)) alpha	2.093	1.06535	0.00310638	yes	up	68.15	125.58
gene-IGFALS	IGFALS	insulin like growth factor binding protein acid labile subunit	2.793	1.48183	0.00250853	yes	up	0.42	1.05667
gene-IGFN1	IGFN1	immunoglobulin-like and fibronectin type III domain containing 1	2.809	1.49003	2.49502e-05	yes	up	512.99	1239.49
gene-IGSF6	IGSF6	immunoglobulin superfamily member 6	0.144	-2.79829	0.00266254	yes	down	3.27333	0.426667
gene-IL12RB2	IL12RB2	interleukin 12 receptor subunit beta 2	0.073	-3.76623	0.028886	yes	down	0.16	0.0133333
gene-IL15RA	IL15RA	interleukin 15 receptor subunit alpha, transcript variant X1	0.499	-1.00186	0.0274767	yes	down	3.68667	1.65
gene-IL34	IL34	interleukin 34	2.131	1.09132	0.0108029	yes	up	1.64333	3.39
gene-ILVBL	ILVBL	ilvB acetolactate synthase like	2.008	1.00586	0.00031419	yes	up	15.1233	26.3833
gene-IMMT	IMMT	inner membrane mitochondrial protein, transcript variant X1	2.17	1.11789	0.000393336	yes	up	58.6967	111.007
gene-INHBB	INHBB	inhibin subunit beta B	0.467	-1.09859	0.0221202	yes	down	5.58	2.10333
gene-INKA1	INKA1	inka box actin regulator 1	0.427	-1.22898	0.000603637	yes	down	11.37	4.18333
gene-IP6K1	IP6K1	inositol hexakisphosphate kinase 1, transcript variant X2	2.868	1.51991	0.0127087	yes	up	0.313333	1.14333
gene-IRF7	IRF7	interferon regulatory factor 7, transcript variant X2	0.241	-2.05153	0.0071756	yes	down	1.42	0.293333
gene-ITIH4	ITIH4	inter-alpha-trypsin inhibitor heavy chain family member 4, transcript variant X1	0.442	-1.17763	0.0146211	yes	down	2.37667	0.97
gene-JUNB	JUNB	JunB proto-oncogene, AP-1 transcription factor subunit	4.052	2.0186	0.0238766	yes	up	66.56	255.74
gene-KBTBD13	KBTBD13	kelch repeat and BTB domain containing 13	2.431	1.28132	0.0010303	yes	up	1.72333	3.58667
gene-KCNC1	KCNC1	potassium voltage-gated channel subfamily C member 1, transcript variant X1	5.608	2.48756	7.13473e-05	yes	up	0.263333	1.18667
gene-KCNE4	KCNE4	potassium voltage-gated channel subfamily E regulatory subunit 4	2.491	1.31686	0.0390416	yes	up	0.45	1.01667
gene-KCNJ12	KCNJ12	potassium voltage-gated channel subfamily J member 12, transcript variant X2	2.245	1.16687	0.00363293	yes	up	20.2333	40.2133
gene-KCNJ4	KCNJ4	potassium voltage-gated channel subfamily J member 4	2.13	1.09085	0.00967971	yes	up	1.68	3.03667
gene-KCNQ5	KCNQ5	potassium voltage-gated channel subfamily Q member 5, transcript variant X1	0.492	-1.02216	0.000559835	yes	down	7.65667	11.94
gene-KLF14	KLF14	Kruppel like factor 14	0.078	-3.67918	0.00690566	yes	down	0.916667	0.0566667
gene-KLHL3	KLHL3	kelch like family member 3, transcript variant X1	0.347	-1.5252	0.0369165	yes	down	0.316667	0.09
gene-KLHL34	KLHL34	kelch like family member 34	2.028	1.0204	0.0015612	yes	up	15.4367	26.15
gene-KRT10	KRT10	keratin 10, transcript variant X1	2.043	1.03073	0.00907655	yes	up	2.52	4.60667
gene-KRT8	KRT8	keratin 8	2.484	1.31259	0.0133149	yes	up	1.61	3.41333
gene-LDB3	LDB3	LIM domain binding 3, transcript variant X1	2.113	1.07933	0.00106156	yes	up	1113.68	2215.49
gene-LDLR	LDLR	low density lipoprotein receptor	2.023	1.01671	0.0126419	yes	up	0.863333	1.5
gene-LIMK1	LIMK1	LIM domain kinase 1	0.36	-1.47274	2.34874e-05	yes	down	17.7833	5.46667
gene-LMCD1	LMCD1	LIM and cysteine rich domains 1	2.521	1.33372	0.000502104	yes	up	63.9733	147.407
gene-LOC101102254	LOC101102254	uncharacterized LOC101102254	0.466	-1.10156	0.00484659	yes	down	11.36	3.67667
gene-LOC101102683	LOC101102683	uncharacterized LOC101102683, transcript variant X1	2.131	1.09173	0.00150213	yes	up	1413.67	2662.04
gene-LOC101103771	LOC101103771	protein S100-A12, transcript variant X1	10.193	3.34956	0.0125654	yes	up	0.406667	3.55333
gene-LOC101104661	LOC101104661	growth-regulated protein homolog gamma, transcript variant X1	6.746	2.75396	0.0107526	yes	up	3.64333	24.43
gene-LOC101105132	LOC101105132	dnaJ homolog subfamily A member 1	53.213	5.73371	0.0144174	yes	up	0	0.253333
gene-LOC101105481	LOC101105481	guanylate-binding protein 1-like	0.029	-5.13215	0.0433752	yes	down	0.146667	0
gene-LOC101105553	LOC101105553	2-iminobutanoate/2-iminopropanoate deaminase	10.988	3.45784	0.00524702	yes	up	0.183333	1.69667
gene-LOC101105651	LOC101105651	cytochrome P450 2D14, transcript variant X2	2.098	1.06912	0.0059146	yes	up	7.75	15.4333
gene-LOC101105754	LOC101105754	protein FAM47E, transcript variant X1	4.204	2.07167	0.0424514	yes	up	0.153333	10.4133
gene-LOC101106024	LOC101106024	secreted and transmembrane protein 1A-like	3.421	1.77448	0.0108844	yes	up	1.08333	3.56667
gene-LOC101106528	LOC101106528	T cell receptor delta constant	0.396	-1.33742	0.0113565	yes	down	7.94333	2.59
gene-LOC101106610	LOC101106610	dihydrodiol dehydrogenase 3-like	39.568	5.30626	0.00931878	yes	up	0	0.356667
gene-LOC101107035	LOC101107035	carbonyl reductase [NADPH] 2, transcript variant X1	5.809	2.53837	0.00662457	yes	up	0.343333	1.69667
gene-LOC101107037	LOC101107037	tyrosine-protein phosphatase non-receptor type 11-like	3.089	1.62724	0.00108812	yes	up	0.69	1.84667
gene-LOC101107098	LOC101107098	60S ribosomal protein L9	2.189	1.13044	0.00913448	yes	up	5.06667	9.48
gene-LOC101109157	LOC101109157	cleavage stimulation factor subunit 2 tau variant	0.02	-5.6689	3.41044e-15	yes	down	3.80333	0.18
gene-LOC101109335	LOC101109335	PNKD metallo-beta-lactamase domain containing	0.483	-1.04931	0.00502088	yes	down	8.66667	3.51667
gene-LOC101109370	LOC101109370	multidrug resistance-associated protein 4-like	0.067	-3.90325	0.000373845	yes	down	0.846667	0.05
gene-LOC101110974	LOC101110974	histone H2B type 1-M	3.487	1.8019	0.000467499	yes	up	4.21333	12.3767
gene-LOC101111180	LOC101111180	-	0.196	-2.35073	0.0320301	yes	down	0.366667	0.0666667
gene-LOC101111220	LOC101111220	zinc finger protein 135	0.362	-1.46512	0.0180843	yes	down	2.83	0.83
gene-LOC101111367	LOC101111367	uncharacterized LOC101111367	0.313	-1.67557	0.030575	yes	down	5.58	1.43
gene-LOC101111832	LOC101111832	folliculin-interacting protein 2, transcript variant X1	2.056	1.03953	0.0022745	yes	up	1.86	3.68667
gene-LOC101113252	LOC101113252	myosin-3	2.155	1.10789	0.00735149	yes	up	888.63	2427.77
gene-LOC101114535	LOC101114535	C-C motif chemokine 3	8.491	3.08595	0.0338815	yes	up	0.146667	1.23667
gene-LOC101114841	LOC101114841	oncomodulin	0.038	-4.70861	0.0384045	yes	down	0.0733333	0
gene-LOC101114959	LOC101114959	angiogenin-2-like	0.311	-1.68626	0.0280251	yes	down	3.52333	1.02
gene-LOC101115135	LOC101115135	phospholipid-transporting ATPase IB-like	0.353	-1.50248	0.022309	yes	down	0.59	0.186667
gene-LOC101116252	LOC101116252	40S ribosomal protein S3a pseudogene	0.059	-4.08825	3.90782e-05	yes	down	2.60333	0.146667
gene-LOC101116286	LOC101116286	tubulin alpha-1D chain	4.385	2.13252	0.0468908	yes	up	0.16	0.553333
gene-LOC101117088	LOC101117088	-	3.426	1.77639	0.037938	yes	up	1.50333	4.52
gene-LOC101117395	LOC101117395	60S ribosomal protein L21	2.495	1.31906	0.00644308	yes	up	19.5833	32.0133
gene-LOC101117554	LOC101117554	tumor necrosis factor receptor superfamily member 12A	2.147	1.10217	0.005096	yes	up	22.5833	42.6433
gene-LOC101118307	LOC101118307	tubulin alpha-3 chain	2.142	1.09872	0.00369322	yes	up	1.05667	1.97
gene-LOC101119079	LOC101119079	myeloid-associated differentiation marker-like	0.03	-5.06173	0.049252	yes	down	0.453333	0
gene-LOC101119153	LOC101119153	V-set and transmembrane domain-containing protein 1	0.035	-4.84138	0.0456278	yes	down	0.456667	0
gene-LOC101119226	LOC101119226	ly-6/neurotoxin-like protein 1, transcript variant X2	2.311	1.20861	0.0012576	yes	up	4.13667	8.46333
gene-LOC101119680	LOC101119680	-	0.02	-5.63068	0.0159142	yes	down	1.14	0
gene-LOC101119765	LOC101119765	39S ribosomal protein L15, mitochondrial	2.407	1.26711	0.0492504	yes	up	1.38333	2.71333
gene-LOC101119869	LOC101119869	60S ribosomal protein L7-like 1	4.43	2.1472	0.000133573	yes	up	2.5	8.48
gene-LOC101120093	LOC101120093	C-C motif chemokine 2	5.877	2.55514	0.0494988	yes	up	11.1767	64.5333
gene-LOC101120392	LOC101120392	boLa class II histocompatibility antigen, DQB*0101 beta chain	91.622	6.51762	3.88175e-28	yes	up	0.816667	29.3933
gene-LOC101121159	LOC101121159	cationic amino acid transporter 3-like	0.225	-2.14957	0.0208541	yes	down	1.13	0.203333
gene-LOC101121216	LOC101121216	serum amyloid A protein-like	2.287	1.19333	0.0123426	yes	up	11.6567	23.72
gene-LOC101121825	LOC101121825	complement C5	4.052	2.01846	0.0245856	yes	up	0.0566667	0.203333
gene-LOC101122148	LOC101122148	histone H2A type 2-A	297.977	8.21906	0.0354812	yes	up	0	7.12333
gene-LOC101122488	LOC101122488	RWD domain-containing protein 1	50.398	5.65528	0.00693165	yes	up	0	0.723333
gene-LOC101122940	LOC101122940	alpha-2-macroglobulin, transcript variant X1	2.2	1.13735	0.0103401	yes	up	4.39	8.89667
gene-LOC101122961	LOC101122961	signal transducer and activator of transcription 5B, transcript variant X3	0.394	-1.34254	8.47166e-05	yes	down	148.127	47.7967
gene-LOC105602361	LOC105602361	uncharacterized LOC105602361	0.034	-4.88472	0.0216261	yes	down	0.703333	0
gene-LOC105602430	LOC105602430	uncharacterized LOC105602430	0.392	-1.35111	0.0125065	yes	down	5.01	1.68
gene-LOC105603181	LOC105603181	uncharacterized LOC105603181, transcript variant X2	3.177	1.66774	0.0479025	yes	up	2.59	24.7
gene-LOC105603269	LOC105603269	uncharacterized LOC105603269	0.352	-1.5071	0.00739234	yes	down	2.42667	0.77
gene-LOC105603462	LOC105603462	uncharacterized LOC105603462, transcript variant X1	0.045	-4.48671	0.029305	yes	down	2.25667	0.04
gene-LOC105604171	LOC105604171	serum amyloid A protein-like	3.48	1.7989	0.0021799	yes	up	6.48	19.6533
gene-LOC105604560	LOC105604560	uncharacterized LOC105604560, transcript variant X5	2.04	1.02884	0.00328015	yes	up	5.53	9.65667
gene-LOC105605002	LOC105605002	uncharacterized LOC105605002, transcript variant X1	0.031	-4.99621	0.0167724	yes	down	0.113333	0
gene-LOC105605028	LOC105605028	uncharacterized LOC105605028	2.153	1.10645	0.0143399	yes	up	1.60667	3.12667
gene-LOC105605640	LOC105605640	uncharacterized LOC105605640	0.27	-1.89028	0.048252	yes	down	0.646667	0.153333
gene-LOC105605759	LOC105605759	-	20.536	4.36011	0.0043173	yes	up	0.0133333	0.253333
gene-LOC105605770	LOC105605770	apolipoprotein L3-like, transcript variant X1	0.496	-1.01273	0.0159797	yes	down	7.88333	3.64333
gene-LOC105605780	LOC105605780	tumor necrosis factor alpha-induced protein 2-like	0.218	-2.19702	0.0350671	yes	down	0.313333	0.06
gene-LOC105605818	LOC105605818	uncharacterized LOC105605818, transcript variant X1	2.006	1.00435	0.019133	yes	up	4.35333	11.35
gene-LOC105605821	LOC105605821	endoplasmic reticulum mannosyl-oligosaccharide 1,2-alpha-mannosidase	4.48	2.16346	0.0340011	yes	up	0.113333	0.406667
gene-LOC105606001	LOC105606001	uncharacterized LOC105606001	0.039	-4.67495	0.0413047	yes	down	0.33	0
gene-LOC105606262	LOC105606262	L-xylulose reductase-like	2.006	1.00404	0.000290671	yes	up	12.5967	19.1567
gene-LOC105606490	LOC105606490	uncharacterized LOC105606490	2.161	1.11198	0.0218008	yes	up	2.59667	5.24333
gene-LOC105606908	LOC105606908	uncharacterized LOC105606908, transcript variant X1	0.153	-2.71222	0.0193354	yes	down	6.70333	0.81
gene-LOC105607030	LOC105607030	uncharacterized LOC105607030	3.143	1.65197	0.00185017	yes	up	1.05	2.94667
gene-LOC105607203	LOC105607203	uncharacterized LOC105607203	2.091	1.06416	0.0406413	yes	up	1.77333	3.54
gene-LOC105607354	LOC105607354	uncharacterized LOC105607354, transcript variant X1	0.465	-1.10404	0.0342436	yes	down	52.4	14.6967
gene-LOC105607533	LOC105607533	uncharacterized LOC105607533	2.24	1.16341	0.0106244	yes	up	1.32	2.55667
gene-LOC105607564	LOC105607564	-	0.081	-3.63469	0.0107767	yes	down	0.296667	0.0233333
gene-LOC105608011	LOC105608011	uncharacterized LOC105608011, transcript variant X2	0.029	-5.09702	0.0155221	yes	down	0.126667	0
gene-LOC105608150	LOC105608150	uncharacterized LOC105608150	3.678	1.87907	0.0104877	yes	up	0.303333	0.98
gene-LOC105608852	LOC105608852	-	0.154	-2.69869	0.0210517	yes	down	2.42667	0.373333
gene-LOC105608876	LOC105608876	uncharacterized LOC105608876	2.333	1.2219	0.00951684	yes	up	5.51333	13.5367
gene-LOC105609538	LOC105609538	uncharacterized LOC105609538	35.759	5.16022	0.0137621	yes	up	0	0.773333
gene-LOC105609854	LOC105609854	uncharacterized LOC105609854, transcript variant X1	0.481	-1.05502	0.026384	yes	down	9.84	3.83667
gene-LOC105610869	LOC105610869	uncharacterized LOC105610869	2.71	1.43832	0.0268695	yes	up	2.45667	6.08667
gene-LOC105610932	LOC105610932	uncharacterized LOC105610932	2.543	1.34627	0.0415079	yes	up	0.693333	1.53333
gene-LOC105611006	LOC105611006	uncharacterized LOC105611006	0.208	-2.26879	0.0346852	yes	down	0.416667	0.0733333
gene-LOC105611302	LOC105611302	uncharacterized LOC105611302	0.304	-1.71592	0.000883071	yes	down	1.99333	0.523333
gene-LOC105611550	LOC105611550	aflatoxin B1 aldehyde reductase member 3	2.019	1.01342	0.0231413	yes	up	6.80333	12.0667
gene-LOC105611734	LOC105611734	uncharacterized LOC105611734	6.723	2.7491	0.0363007	yes	up	0.343333	2.02
gene-LOC105611786	LOC105611786	palladin-like	4.063	2.02255	1.04317e-05	yes	up	8.58667	24.24
gene-LOC105611998	LOC105611998	COP9 signalosome complex subunit 9	0.126	-2.98431	2.04433e-07	yes	down	70.3467	7.50333
gene-LOC105612077	LOC105612077	uncharacterized LOC105612077	0.394	-1.34553	0.00150516	yes	down	16.5	5.56333
gene-LOC105612638	LOC105612638	uncharacterized LOC105612638, transcript variant X2	0.233	-2.10189	4.50034e-05	yes	down	12.0567	2.12667
gene-LOC105612761	LOC105612761	uncharacterized LOC105612761, transcript variant X1	0.363	-1.46244	0.0070731	yes	down	14.32	3.77
gene-LOC105612788	LOC105612788	uncharacterized LOC105612788	0.1	-3.31894	0.0375215	yes	down	1.25667	0.116667
gene-LOC105612842	LOC105612842	mucin-19	0.339	-1.56246	0.0444934	yes	down	0.0466667	0.0133333
gene-LOC105615568	LOC105615568	-	0.446	-1.16445	0.0135842	yes	down	2.64	1.00333
gene-LOC105616014	LOC105616014	uncharacterized LOC105616014, transcript variant X1	0.326	-1.61644	5.10261e-05	yes	down	18.1467	1.31333
gene-LOC105616344	LOC105616344	uncharacterized LOC105616344, transcript variant X2	0.48	-1.05905	0.00522677	yes	down	31.4133	12.8833
gene-LOC105616533	LOC105616533	uncharacterized LOC105616533, transcript variant X1	0.31	-1.69089	0.0227896	yes	down	0.653333	0.176667
gene-LOC105616576	LOC105616576	uncharacterized LOC105616576	7.507	2.90819	0.0361283	yes	up	0.113333	0.703333
gene-LOC106990829	LOC106990829	espin-like protein	0.426	-1.23144	0.0385343	yes	down	0.573333	0.216667
gene-LOC106990930	LOC106990930	uncharacterized LOC106990930, transcript variant X3	0.152	-2.7137	0.0121367	yes	down	23.2267	2.16667
gene-LOC106991366	LOC106991366	multidrug resistance-associated protein 4-like	3.233	1.69265	0.0491844	yes	up	0.19	0.596667
gene-LOC106991387	LOC106991387	multidrug resistance-associated protein 4-like	6.155	2.62179	0.021414	yes	up	0.37	1.45333
gene-LOC106991594	LOC106991594	uncharacterized LOC106991594	33.316	5.05816	0.0332414	yes	up	0	0.183333
gene-LOC106991653	LOC106991653	liprin-alpha-1-like, transcript variant X2	42.37	5.40496	0.0140809	yes	up	0	12.48
gene-LOC106991816	LOC106991816	uncharacterized LOC106991816	0.415	-1.26964	0.0178584	yes	down	1.06333	0.37
gene-LOC114108595	LOC114108595	-	0.088	-3.49958	7.6152e-10	yes	down	21.8167	1.73
gene-LOC114108628	LOC114108628	UDP-N-acetylglucosamine transferase subunit ALG13 homolog	2.557	1.35437	0.000658361	yes	up	2.85333	6.51333
gene-LOC114108650	LOC114108650	lecithin retinol acyltransferase-like	37.98	5.24717	0.0131633	yes	up	0	0.09
gene-LOC114108665	LOC114108665	growth-regulated alpha protein-like	9.865	3.30239	2.63251e-06	yes	up	0.763333	6.88667
gene-LOC114108692	LOC114108692	-	2.125	1.08717	0.0139002	yes	up	6.30333	10.89
gene-LOC114108710	LOC114108710	uncharacterized LOC114108710	0.168	-2.57112	0.00217255	yes	down	1.13333	0.153333
gene-LOC114108772	LOC114108772	COP9 signalosome complex subunit 5	1200.62	10.2296	0.00884152	yes	up	0.00333333	9.53333
gene-LOC114108774	LOC114108774	-	0.012	-6.43335	1.51318e-13	yes	down	6.46	0.0633333
gene-LOC114108782	LOC114108782	-	31.599	4.98182	0.0150854	yes	up	0.25	4.38667
gene-LOC114108784	LOC114108784	E3 ubiquitin-protein ligase DTX3L-like	0.072	-3.80381	0.0238443	yes	down	0.116667	0.00666667
gene-LOC114108851	LOC114108851	uncharacterized LOC114108851	9.548	3.25518	1.41527e-05	yes	up	0.0966667	0.766667
gene-LOC114109000	LOC114109000	uncharacterized LOC114109000	87.079	6.44425	8.18398e-05	yes	up	0	0.793333
gene-LOC114109060	LOC114109060	uncharacterized LOC114109060	9.141	3.1924	0.0192544	yes	up	0.0766667	0.573333
gene-LOC114109097	LOC114109097	myeloid-associated differentiation marker-like	39.283	5.29583	0.0218454	yes	up	0	0.116667
gene-LOC114109118	LOC114109118	A-kinase anchor protein 13-like	0.449	-1.15372	0.00202101	yes	down	4.51333	1.77
gene-LOC114109370	LOC114109370	-	3.598	1.84719	0.0124301	yes	up	0.793333	2.32333
gene-LOC114109396	LOC114109396	40S ribosomal protein S3	2.019	1.01377	0.00205641	yes	up	319.797	560.917
gene-LOC114109530	LOC114109530	uncharacterized LOC114109530	5.907	2.56247	0.0121303	yes	up	0.226667	1.27
gene-LOC114109535	LOC114109535	uncharacterized LOC114109535	33.429	5.06303	0.0312629	yes	up	0	0.3
gene-LOC114109617	LOC114109617	uncharacterized LOC114109617	7.649	2.93526	1.32812e-05	yes	up	3.80333	22.55
gene-LOC114109642	LOC114109642	BOLA class I histocompatibility antigen, alpha chain BL3-7-like	0.303	-1.72389	0.000165121	yes	down	53.14	13.8333
gene-LOC114109650	LOC114109650	uncharacterized LOC114109650	0.385	-1.37551	0.00927171	yes	down	376.417	128.03
gene-LOC114109697	LOC114109697	protein yippee-like 5	0.48	-1.05895	0.0298213	yes	down	9.77	3.98333
gene-LOC114109721	LOC114109721	collagen alpha-1(I) chain-like	0.444	-1.16975	0.024801	yes	down	2.80333	1.07333
gene-LOC114110041	LOC114110041	uncharacterized LOC114110041, transcript variant X1	2.149	1.10387	0.00191111	yes	up	360.183	665.407
gene-LOC114110053	LOC114110053	uncharacterized LOC114110053, transcript variant X1	0.462	-1.1128	0.0189627	yes	down	11.37	4.19667
gene-LOC114110160	LOC114110160	disks large homolog 2-like	0.284	-1.81525	0.00738512	yes	down	3.01	0.986667
gene-LOC114110324	LOC114110324	uncharacterized LOC114110324	2.326	1.21762	0.0207562	yes	up	2.41	5
gene-LOC114110441	LOC114110441	NPC intracellular cholesterol transporter 1-like	8.826	3.14181	5.75054e-06	yes	up	0.766667	6.15
gene-LOC114110455	LOC114110455	uncharacterized LOC114110455	6.987	2.80462	0.000143524	yes	up	0.123333	0.78
gene-LOC114110582	LOC114110582	-	0.029	-5.11908	0.0235832	yes	down	0.13	0
gene-LOC114110613	LOC114110613	peptidyl-prolyl cis-trans isomerase FKBP3 pseudogene	0.029	-5.13215	0.0433752	yes	down	0.41	0
gene-LOC114110636	LOC114110636	uncharacterized LOC114110636	0.043	-4.54609	0.00995652	yes	down	0.683333	0.0133333
gene-LOC114110673	LOC114110673	hemoglobin subunit alpha-1/2	2.795	1.483	0.0324219	yes	up	2.27	5.51
gene-LOC114110822	LOC114110822	-	16.377	4.03362	0.00313648	yes	up	0.0366667	0.493333
gene-LOC114111076	LOC114111076	uncharacterized LOC114111076	2.944	1.55766	0.0464549	yes	up	0.0466667	0.13
gene-LOC114111248	LOC114111248	39S ribosomal protein L13, mitochondrial	555.992	9.11892	0.019619	yes	up	0	7.64
gene-LOC114111346	LOC114111346	RNA-binding motif protein, X chromosome-like	3.829	1.93697	0.00151613	yes	up	0.653333	2.37667
gene-LOC114111483	LOC114111483	N-alpha-acetyltransferase 50	7.588	2.92379	3.41135e-05	yes	up	0.186667	1.38
gene-LOC114112438	LOC114112438	uncharacterized LOC114112438	2.076	1.05359	0.0246355	yes	up	4.76	9.28
gene-LOC114112461	LOC114112461	uncharacterized LOC114112461	40.26	5.33129	0.0200591	yes	up	0	0.293333
gene-LOC114112466	LOC114112466	-	53.92	5.75274	0.00177825	yes	up	0	0.77
gene-LOC114112636	LOC114112636	-	8.047	3.00841	0.00425491	yes	up	0.483333	3.42667
gene-LOC114112675	LOC114112675	collagen alpha-1(I) chain-like	0.459	-1.12313	0.00841915	yes	down	530.587	207.297
gene-LOC114112735	LOC114112735	uncharacterized LOC114112735	6.171	2.62558	0.04184	yes	up	0.0566667	0.35
gene-LOC114112878	LOC114112878	uncharacterized LOC114112878	0.38	-1.39451	0.00332337	yes	down	1.74333	0.59
gene-LOC114112897	LOC114112897	NADH dehydrogenase [ubiquinone] 1 subunit C1, mitochondrial	3.426	1.77653	0.00109935	yes	up	15.6067	47.8367
gene-LOC114113110	LOC114113110	uncharacterized LOC114113110	4.625	2.20937	0.00658629	yes	up	0.143333	0.606667
gene-LOC114113132	LOC114113132	rho-related GTP-binding protein RhoE-like	92.213	6.52689	0.000123158	yes	up	0	0.356667
gene-LOC114113240	LOC114113240	uncharacterized LOC114113240	2.054	1.03817	0.0021238	yes	up	6.4	10.6733
gene-LOC114113605	LOC114113605	glycine cleavage system H protein, mitochondrial	34.245	5.09784	1.81827e-06	yes	up	0.236667	6.42333
gene-LOC114113841	LOC114113841	RING finger protein 225-like	2.629	1.39462	0.0120312	yes	up	0.703333	1.62667
gene-LOC114113923	LOC114113923	uncharacterized LOC114113923	0.132	-2.92224	0.000513582	yes	down	1.30667	0.143333
gene-LOC114113952	LOC114113952	uncharacterized LOC114113952	46.393	5.53584	0.00366474	yes	up	0	0.17
gene-LOC114114036	LOC114114036	ras-related protein Rab-6A	326.272	8.34993	0.0326474	yes	up	0	0.903333
gene-LOC114114083	LOC114114083	-	0.025	-5.32844	0.00312137	yes	down	1.2	0.0266667
gene-LOC114114084	LOC114114084	cytochrome P450 2D14-like, transcript variant X1	2.459	1.2983	0.0103441	yes	up	3.18333	7.85333
gene-LOC114114086	LOC114114086	-	3.03	1.59915	0.000102713	yes	up	3.29667	8.74
gene-LOC114114519	LOC114114519	uncharacterized LOC114114519	2.444	1.28908	0.0209906	yes	up	2.66	6.72
gene-LOC114114527	LOC114114527	uncharacterized LOC114114527	0.394	-1.34487	0.0262106	yes	down	3.40667	1.20667
gene-LOC114114546	LOC114114546	uncharacterized LOC114114546	31.253	4.96592	0.0267439	yes	up	0	0.11
gene-LOC114114762	LOC114114762	A disintegrin and metalloproteinase with thrombospondin motifs 2-like	2.393	1.25892	0.0475852	yes	up	1.49667	3.18667
gene-LOC114114865	LOC114114865	-	0.165	-2.60251	0.0196411	yes	down	0.276667	0.0366667
gene-LOC114114874	LOC114114874	60S ribosomal protein L23	0.292	-1.7761	0.044845	yes	down	6.79333	1.72333
gene-LOC114114883	LOC114114883	uncharacterized LOC114114883	0.416	-1.26654	0.000762057	yes	down	2.36333	0.86
gene-LOC114114982	LOC114114982	uncharacterized LOC114114982, transcript variant X1	0.302	-1.72704	0.00255911	yes	down	4.71667	1.77
gene-LOC114115617	LOC114115617	guanylate-binding protein 2-like	0.039	-4.68667	0.000350119	yes	down	1.18667	0.0366667
gene-LOC114115634	LOC114115634	uncharacterized LOC114115634, transcript variant X1	0.389	-1.36209	0.0288806	yes	down	0.466667	0.156667
gene-LOC114115666	LOC114115666	elongation factor 2 pseudogene	513.05	9.00295	0.0037797	yes	up	0.286667	118.393
gene-LOC114115685	LOC114115685	uncharacterized LOC114115685	0.347	-1.52662	0.0174941	yes	down	5.75667	1.67667
gene-LOC114116087	LOC114116087	uncharacterized LOC114116087, transcript variant X1	0.454	-1.1387	0.043252	yes	down	1.81	0.713333
gene-LOC114116116	LOC114116116	UL16-binding protein 1-like	0.451	-1.1472	0.0200911	yes	down	10.4333	4.02333
gene-LOC114116625	LOC114116625	uncharacterized LOC114116625	0.355	-1.49318	0.0388206	yes	down	1.05	0.33
gene-LOC114116628	LOC114116628	histone-lysine N-methyltransferase SETD7	0.321	-1.64105	4.48969e-05	yes	down	23.5467	6.36333
gene-LOC114116840	LOC114116840	-	20.706	4.37196	0.00437179	yes	up	0.05	0.926667
gene-LOC114116864	LOC114116864	uncharacterized LOC114116864	0.033	-4.9012	0.0199936	yes	down	0.86	0
gene-LOC114116932	LOC114116932	protein CDV3 homolog pseudogene	36.635	5.19514	1.64006e-09	yes	up	0.0666667	1.93667
gene-LOC114116943	LOC114116943	leucine-rich repeats and immunoglobulin-like domains protein 2	2.516	1.3312	0.02735	yes	up	0.25	0.533333
gene-LOC114117224	LOC114117224	alpha N-terminal protein methyltransferase 1B-like	3.701	1.88776	0.000102246	yes	up	1.85	6.12333
gene-LOC114117420	LOC114117420	small nucleolar RNA SNORD24	0.29	-1.78517	5.38101e-05	yes	down	104.873	21.2033
gene-LOC114117546	LOC114117546	ubiquitin-conjugating enzyme E2 Q1 pseudogene	2.952	1.56179	0.00110456	yes	up	1.34	3.28
gene-LOC114117593	LOC114117593	probable carboxypeptidase X1	301.407	8.23557	0.0351125	yes	up	0	1.17333
gene-LOC114117598	LOC114117598	uncharacterized LOC114117598	2.038	1.02711	0.000221147	yes	up	6.59667	11.6067
gene-LOC114117762	LOC114117762	uncharacterized LOC114117762, transcript variant X3	0.343	-1.54396	0.0176684	yes	down	1.48333	0.466667
gene-LOC114117773	LOC114117773	liver carboxylesterase-like	2.292	1.19639	0.0117123	yes	up	3.85	8.03333
gene-LOC114117808	LOC114117808	UDP-N-acetylhexosamine pyrophosphorylase-like, transcript variant X1	0.444	-1.17296	0.0145221	yes	down	6.95667	2.62667
gene-LOC114117877	LOC114117877	liver carboxylesterase-like	2.58	1.36754	0.00397252	yes	up	7.05333	16.9167
gene-LOC114117950	LOC114117950	zinc finger protein 28 homolog	0.263	-1.9258	0.0188133	yes	down	1.25333	0.263333
gene-LOC114117972	LOC114117972	uncharacterized LOC114117972	0.426	-1.22945	0.0204245	yes	down	3.09333	1.21
gene-LOC114118339	LOC114118339	-	2.157	1.10901	0.000534536	yes	up	35.8367	66.3967
gene-LOC114118453	LOC114118453	60S ribosomal protein L34	0.027	-5.21514	0.037273	yes	down	2.23	0
gene-LOC114118505	LOC114118505	pleckstrin homology domain-containing family B member 1-like	2.044	1.03131	0.0285182	yes	up	4.25333	7.29667
gene-LOC114118717	LOC114118717	uncharacterized LOC114118717, transcript variant X1	16.788	4.06935	0.0444233	yes	up	0.0166667	0.286667
gene-LOC114118888	LOC114118888	immunoglobulin lambda variable 3-25-like	0.011	-6.5219	0.000337239	yes	down	3.75333	0
gene-LOC494440	LOC494440	electrogenic sodium bicarbonate cotransporter 1	4.323	2.11199	0.0349208	yes	up	0.0633333	0.233333
gene-LOC780772	LOC780772	succinate dehydrogenase complex subunit D	0.005	-7.66184	0.0499836	yes	down	9.15667	0
gene-LOXL1	LOXL1	lysyl oxidase like 1	2.443	1.28878	0.00143033	yes	up	2.58333	5.61333
gene-LOXL2	LOXL2	lysyl oxidase like 2	2.608	1.38276	0.0127994	yes	up	1.98667	4.74667
gene-LPIN1	LPIN1	lipin 1, transcript variant X1	2.288	1.19409	1.01727e-05	yes	up	49.4767	97.1733
gene-LRP8	LRP8	LDL receptor related protein 8, transcript variant X1	0.26	-1.94349	0.0220812	yes	down	0.45	0.0966667
gene-LRRC15	LRRC15	leucine rich repeat containing 15, transcript variant X2	16.897	4.07872	0.0041914	yes	up	0.0133333	0.17
gene-LRRC27	LRRC27	leucine rich repeat containing 27, transcript variant X1	3.222	1.6879	0.005071	yes	up	1.31667	3.36667
gene-LRRN4CL	LRRN4CL	LRRN4 C-terminal like	247.398	7.95069	7.45994e-08	yes	up	0	1.05667
gene-LUM	LUM	lumican, transcript variant X1	2.264	1.17889	0.0067479	yes	up	12.5167	26.5367
gene-LYRM7	LYRM7	LYR motif containing 7, transcript variant X1	2.941	1.55631	0.00687452	yes	up	0.316667	0.833333
gene-MAEL	MAEL	maelstrom spermatogenic transposon silencer	393.48	8.62015	0.0274057	yes	up	0	2.54333
gene-MAP2K6	MAP2K6	mitogen-activated protein kinase kinase 6, transcript variant X1	2.067	1.04729	0.0109547	yes	up	22.0633	40.5
gene-MAP3K9	MAP3K9	mitogen-activated protein kinase kinase kinase 9, transcript variant X1	0.48	-1.06035	0.0160344	yes	down	0.41	0.173333
gene-MAX	MAX	MYC associated factor X, transcript variant X1	0.46	-1.11929	0.000177081	yes	down	103.887	37.7733
gene-MCF2L	MCF2L	MCF.2 cell line derived transforming sequence like, transcript variant X4	0.489	-1.03327	0.00245596	yes	down	4.36	1.8
gene-MED4	MED4	mediator complex subunit 4	3.985	1.99449	0.0471888	yes	up	0.4	1.38
gene-MEFV	MEFV	MEFV innate immuity regulator, pyrin	6.951	2.79722	0.0397171	yes	up	0.05	0.363333
gene-METTL11B	METTL11B	methyltransferase like 11B, transcript variant X1	4.447	2.1528	1.10802e-05	yes	up	2.11	8.25667
gene-METTL21C	METTL21C	methyltransferase like 21C, transcript variant X3	2.521	1.33421	0.0262944	yes	up	1.82667	4.17
gene-METTL7B	METTL7B	methyltransferase like 7B	2.154	1.10714	0.0195046	yes	up	9.19333	17.5567
gene-MFAP5	MFAP5	microfibril associated protein 5, transcript variant X1	2.415	1.2721	0.00193426	yes	up	20.6867	46.3533
gene-MFSD4A	MFSD4A	major facilitator superfamily domain containing 4A	0.452	-1.14707	0.00738277	yes	down	1.68333	0.666667
gene-MINAR2	MINAR2	membrane integral NOTCH2 associated receptor 2, transcript variant X2	0.151	-2.73216	9.90551e-05	yes	down	2.11333	0.233333
gene-MLXIPL	MLXIPL	MLX interacting protein like	2.257	1.17431	0.0446436	yes	up	0.406667	0.78
gene-MPLKIP	MPLKIP	M-phase specific PLK1 interacting protein, transcript variant X1	2.007	1.00484	0.0123725	yes	up	3.56667	6.06
gene-MRLN	MRLN	myoregulin, transcript variant X1	0.483	-1.05032	0.00704644	yes	down	108.247	46.25
gene-MRPL36	MRPL36	mitochondrial ribosomal protein L36	2.077	1.05452	0.00732338	yes	up	7.66333	13.9933
gene-MRPL47	MRPL47	mitochondrial ribosomal protein L47, transcript variant X1	2.469	1.30366	0.000123912	yes	up	9.78	20.9233
gene-MRPS36	MRPS36	mitochondrial ribosomal protein S36	2.161	1.11154	0.000552831	yes	up	21.04	40.17
gene-MS4A8	MS4A8	membrane spanning 4-domains A8, transcript variant X1	3.395	1.76322	0.032851	yes	up	0.636667	2.06667
gene-MTFP1	MTFP1	mitochondrial fission process 1, transcript variant X1	2.023	1.01638	0.000540357	yes	up	32.91	54.0333
gene-MX2	MX2	MX dynamin like GTPase 2	0.213	-2.23201	0.00203552	yes	down	1.34	0.253333
gene-MYH2	MYH2	myosin heavy chain 2	2.848	1.51002	0.00232023	yes	up	272.533	725.473
gene-MYH7B	MYH7B	myosin heavy chain 7B, transcript variant X2	0.423	-1.24073	0.00132871	yes	down	12.1767	4.51667
gene-MYOM3	MYOM3	myomesin 3, transcript variant X4	2.544	1.34708	0.00409392	yes	up	18.6233	44.8767
gene-NAV2	NAV2	neuron navigator 2, transcript variant X6	2.597	1.37693	0.000221555	yes	up	4.8	3.9
gene-ND2	ND2	NADH dehydrogenase subunit 2	0.496	-1.01165	0.0139544	yes	down	1306.91	598.59
gene-NDRG4	NDRG4	NDRG family member 4, transcript variant X1	0.427	-1.22702	0.00146003	yes	down	6.52	2.36667
gene-NEK3	NEK3	NIMA related kinase 3, transcript variant X1	0.404	-1.30901	0.00797553	yes	down	2.01333	0.68
gene-NFXL1	NFXL1	nuclear transcription factor, X-box binding like 1	0.472	-1.08417	0.0326738	yes	down	0.766667	0.31
gene-NMRK2	NMRK2	nicotinamide riboside kinase 2, transcript variant X1	4.952	2.30809	0.0216106	yes	up	75.7133	325.03
gene-NOS3	NOS3	nitric oxide synthase 3	0.496	-1.01207	0.00631678	yes	down	7.84667	3.21333
gene-NOTCH4	NOTCH4	notch receptor 4	0.47	-1.08776	0.00252101	yes	down	7.72333	3.01333
gene-NPR3	NPR3	natriuretic peptide receptor 3, transcript variant X1	2.487	1.31438	0.0297915	yes	up	0.426667	0.87
gene-NR4A1	NR4A1	nuclear receptor subfamily 4 group A member 1, transcript variant X3	2.393	1.25909	0.00206481	yes	up	114.42	273.233
gene-NR4A2	NR4A2	nuclear receptor subfamily 4 group A member 2, transcript variant X2	2.766	1.46775	0.00113825	yes	up	10.9333	28.0167
gene-NR4A3	NR4A3	nuclear receptor subfamily 4 group A member 3, transcript variant X2	6.459	2.6914	0.00561162	yes	up	0.79	4.87667
gene-NT5DC3	NT5DC3	5'-nucleotidase domain containing 3	5.343	2.4177	4.59331e-07	yes	up	2.51333	11.1533
gene-NTSR2	NTSR2	neurotensin receptor 2	2.458	1.2976	0.0245171	yes	up	0.873333	1.81
gene-NXPE4	NXPE4	neurexophilin and PC-esterase domain family member 4	0.261	-1.94049	0.00158297	yes	down	1.71	0.403333
gene-OLFM1	OLFM1	olfactomedin 1, transcript variant X1	2.303	1.20369	0.0170549	yes	up	9.79	18.0433
gene-OLR1	OLR1	oxidized low density lipoprotein receptor 1, transcript variant X1	13.859	3.7927	0.00422599	yes	up	0.0433333	0.593333
gene-OPRD1	OPRD1	opioid receptor delta 1	0.061	-4.03686	0.0232094	yes	down	3.98667	0.18
gene-OSGIN1	OSGIN1	oxidative stress induced growth inhibitor 1, transcript variant X1	0.359	-1.47694	0.000355664	yes	down	11.4633	3.35667
gene-OSM	OSM	oncostatin M	6.1	2.60882	0.0217559	yes	up	0.17	1.09333
gene-OTOG	OTOG	otogelin	3.051	1.60919	0.0357249	yes	up	0.05	0.13
gene-OTUD1	OTUD1	OTU deubiquitinase 1	2.251	1.17064	0.00459994	yes	up	25.3767	53.27
gene-PACRG	PACRG	parkin coregulated, transcript variant X1	2.546	1.34841	0.0156006	yes	up	1.43333	3.20333
gene-PAQR4	PAQR4	progestin and adipoQ receptor family member 4, transcript variant X1	2.22	1.15051	0.0103579	yes	up	2.68	4.88667
gene-PAQR7	PAQR7	progestin and adipoQ receptor family member 7, transcript variant X1	22.506	4.49222	0.0197798	yes	up	0.00666667	0.16
gene-PASK	PASK	PAS domain containing serine/threonine kinase, transcript variant X1	0.438	-1.19	0.0136094	yes	down	0.99	0.376667
gene-PDPN	PDPN	podoplanin	2.185	1.12755	0.01334	yes	up	1.31333	2.55667
gene-PDSS1	PDSS1	decaprenyl diphosphate synthase subunit 1, transcript variant X1	2.168	1.11638	0.000715624	yes	up	3.94	7.44333
gene-PDZD2	PDZD2	PDZ domain containing 2, transcript variant X1	0.499	-1.00303	0.00130637	yes	down	2.56333	1.12
gene-PELI3	PELI3	pellino E3 ubiquitin protein ligase family member 3, transcript variant X1	0.296	-1.75834	5.49903e-06	yes	down	24.57	5.88667
gene-PER2	PER2	period circadian regulator 2	0.405	-1.30317	0.000196587	yes	down	5.85333	2.19333
gene-PGK1	PGK1	phosphoglycerate kinase 1	2.256	1.17395	0.00169502	yes	up	417.12	819.18
gene-PHTF1	PHTF1	putative homeodomain transcription factor 1, transcript variant X1	0.417	-1.26176	0.00987366	yes	down	0.99	0.353333
gene-PIGY	PIGY	phosphatidylinositol glycan anchor biosynthesis class Y	0.001	-9.52803	0.0147488	yes	down	8.25	0
gene-PIK3CD	PIK3CD	phosphatidylinositol-4,5-bisphosphate 3-kinase catalytic subunit delta, transcript variant X1	0.405	-1.30339	0.000186482	yes	down	2.75333	0.946667
gene-PKM	PKM	pyruvate kinase M1/2, transcript variant X2	2.646	1.40379	0.000378016	yes	up	977.61	2283.07
gene-PKMYT1	PKMYT1	protein kinase, membrane associated tyrosine/threonine 1, transcript variant X3	2.663	1.41322	0.0297881	yes	up	0.813333	1.88667
gene-PLAUR	PLAUR	plasminogen activator, urokinase receptor, transcript variant X1	2.804	1.48727	0.0437098	yes	up	0.66	2.05667
gene-PLEKHG6	PLEKHG6	pleckstrin homology and RhoGEF domain containing G6, transcript variant X1	0.462	-1.11516	0.00606768	yes	down	2.59667	1.01333
gene-PLIN1	PLIN1	perilipin 1	0.454	-1.14073	0.0114736	yes	down	5.83667	2.41667
gene-PLK3	PLK3	polo like kinase 3, transcript variant X1	2.248	1.16835	0.00614872	yes	up	4.40333	8.55667
gene-PM20D2	PM20D2	peptidase M20 domain containing 2	0.206	-2.27802	3.97782e-06	yes	down	18.3467	3.01667
gene-POLM	POLM	DNA polymerase mu, transcript variant X2	2.147	1.10236	0.0248861	yes	up	0.74	6.8
gene-PPARGC1A	PPARGC1A	PPARG coactivator 1 alpha, transcript variant X1	2.466	1.3019	0.00898134	yes	up	1.72	3.79
gene-PPIF	PPIF	peptidylprolyl isomerase F	2.26	1.17636	0.000250247	yes	up	29.0767	56.01
gene-PPM1K	PPM1K	protein phosphatase, Mg2+/Mn2+ dependent 1K	2.087	1.06149	0.00792424	yes	up	1.21667	2.29
gene-PPP1R3B	PPP1R3B	protein phosphatase 1 regulatory subunit 3B, transcript variant X1	2.768	1.46898	0.000284421	yes	up	4.79	11.9533
gene-PPP1R3D	PPP1R3D	protein phosphatase 1 regulatory subunit 3D	2.305	1.20495	0.00430691	yes	up	8.48	16.89
gene-PRLH	PRLH	prolactin releasing hormone	37.022	5.21032	0.042879	yes	up	0	1.36333
gene-PRR29	PRR29	proline rich 29, transcript variant X1	0.357	-1.48445	0.0289915	yes	down	0.61	0.19
gene-PRRX1	PRRX1	paired related homeobox 1, transcript variant X1	2.175	1.12096	0.00223881	yes	up	2.50333	4.95333
gene-PRSS33	PRSS33	serine protease 33, transcript variant X1	3.12	1.64136	0.0152136	yes	up	1.23	3.05
gene-PTGES	PTGES	prostaglandin E synthase	3.253	1.7019	0.0156897	yes	up	1.17667	3.49333
gene-PTGS2	PTGS2	prostaglandin-endoperoxide synthase 2	8.696	3.12032	0.00691254	yes	up	0.316667	2.74667
gene-PTPN7	PTPN7	protein tyrosine phosphatase, non-receptor type 7, transcript variant X2	0.394	-1.342	0.0338343	yes	down	1.33333	0.456667
gene-PTPRU	PTPRU	protein tyrosine phosphatase, receptor type U, transcript variant X3	0.39	-1.35863	0.00727221	yes	down	0.796667	0.263333
gene-PTTG1	PTTG1	pituitary tumor-transforming 1, transcript variant X1	0.4	-1.32157	0.0149146	yes	down	5.50667	1.89333
gene-PTX3	PTX3	pentraxin 3	2.93	1.55109	0.0231825	yes	up	0.28	0.74
gene-PVR	PVR	poliovirus receptor	0.341	-1.55129	1.32222e-05	yes	down	17.6067	5.56667
gene-PXYLP1	PXYLP1	2-phosphoxylose phosphatase 1, transcript variant X1	2.006	1.00406	0.0266641	yes	up	0.83	1.47333
gene-RAB15	RAB15	RAB15, member RAS oncogene family, transcript variant X1	3.873	1.95345	2.2294e-05	yes	up	1.05	3.35
gene-RAB3A	RAB3A	RAB3A, member RAS oncogene family	2.003	1.00192	0.00972307	yes	up	5.64667	9.44
gene-RACGAP1	RACGAP1	Rac GTPase activating protein 1, transcript variant X3	0.214	-2.22447	5.42954e-07	yes	down	8.49333	1.42667
gene-RASGEF1B	RASGEF1B	RasGEF domain family member 1B	2.198	1.1365	0.0179296	yes	up	2.73333	5.38
gene-RBFOX3	RBFOX3	RNA binding fox-1 homolog 3, transcript variant X2	0.026	-5.27696	6.71745e-05	yes	down	1.39333	0.0166667
gene-RBM38	RBM38	RNA binding motif protein 38	0.487	-1.03823	0.00431832	yes	down	585.767	229.837
gene-RBP1	RBP1	retinol binding protein 1	2.484	1.31272	0.00209119	yes	up	8.85333	18.0167
gene-RCAN1	RCAN1	regulator of calcineurin 1, transcript variant X1	2.736	1.45204	1.42756e-06	yes	up	37.8567	92.5367
gene-RELL2	RELL2	RELT like 2, transcript variant X2	0.358	-1.48308	0.0365139	yes	down	1.44333	0.466667
gene-RGS1	RGS1	regulator of G protein signaling 1	2.702	1.4341	0.0156961	yes	up	2.17	5.25667
gene-RGS16	RGS16	regulator of G protein signaling 16	2.554	1.35272	0.0102115	yes	up	2.03667	4.86
gene-RIMBP2	RIMBP2	RIMS binding protein 2, transcript variant X1	0.153	-2.71076	0.0185139	yes	down	0.13	0.02
gene-RIMS2	RIMS2	regulating synaptic membrane exocytosis 2, transcript variant X13	3.224	1.68897	0.0326096	yes	up	0.0766667	0.233333
gene-RNASEL	RNASEL	ribonuclease L	0.249	-2.00814	0.00237914	yes	down	1.14333	0.25
gene-RND1	RND1	Rho family GTPase 1	3.098	1.63154	0.000135317	yes	up	2.55333	7.12
gene-ROCK2	ROCK2	Rho associated coiled-coil containing protein kinase 2, transcript variant X1	2.384	1.25351	2.57965e-05	yes	up	3.53	7.61667
gene-RPS29	RPS29	ribosomal protein S29	3.912	1.96793	0.017561	yes	up	4.32	14.6433
gene-RTN4IP1	RTN4IP1	reticulon 4 interacting protein 1, transcript variant X1	2.039	1.02775	0.00675932	yes	up	9	16.4533
gene-S100A9	S100A9	S100 calcium binding protein A9, transcript variant X1	3.02	1.59447	0.0332645	yes	up	1.47333	3.75333
gene-SCN3B	SCN3B	sodium voltage-gated channel beta subunit 3, transcript variant X2	0.331	-1.59323	0.00828179	yes	down	1.20667	0.33
gene-SDS	SDS	serine dehydratase	2.573	1.36335	0.0130573	yes	up	5.85333	13.9667
gene-SERPINE1	SERPINE1	serpin family E member 1	6.445	2.68818	4.39849e-07	yes	up	1.89	11.6933
gene-SEZ6L2	SEZ6L2	seizure related 6 homolog like 2, transcript variant X1	17.412	4.12198	0.0400359	yes	up	0.00333333	0.0633333
gene-SFRP4	SFRP4	secreted frizzled related protein 4	3.015	1.5921	0.0124504	yes	up	1.12	3.07333
gene-SH3BGRL	SH3BGRL	SH3 domain binding glutamate rich protein like, transcript variant X1	2.212	1.14543	0.0455241	yes	up	1.4	2.85333
gene-SH3RF1	SH3RF1	SH3 domain containing ring finger 1, transcript variant X2	0.468	-1.09613	0.00342155	yes	down	5.32	2.18667
gene-SHF	SHF	Src homology 2 domain containing F, transcript variant X1	0.453	-1.14368	0.000596931	yes	down	20.1967	7.80667
gene-SIM1	SIM1	SIM bHLH transcription factor 1	0.343	-1.54362	0.00257229	yes	down	0.85	0.253333
gene-SLC16A3	SLC16A3	solute carrier family 16 member 3, transcript variant X3	2.4	1.26328	0.000827745	yes	up	100.22	209.18
gene-SLC19A2	SLC19A2	solute carrier family 19 member 2	2.863	1.51745	0.00625416	yes	up	0.643333	1.57333
gene-SLC1A5	SLC1A5	solute carrier family 1 member 5	0.472	-1.08183	0.00478925	yes	down	21.8333	8.77333
gene-SLC2A10	SLC2A10	solute carrier family 2 member 10, transcript variant X1	3.895	1.96156	0.0140439	yes	up	0.136667	0.486667
gene-SLC2A11	SLC2A11	solute carrier family 2 member 11	3.437	1.78121	0.000337347	yes	up	1.74333	6.47
gene-SLC2A4	SLC2A4	solute carrier family 2 member 4	2.284	1.1913	0.00173706	yes	up	24.8033	50.7767
gene-SLC35F2	SLC35F2	solute carrier family 35 member F2	3.265	1.70716	0.00424431	yes	up	0.59	1.69333
gene-SLC43A1	SLC43A1	solute carrier family 43 member 1, transcript variant X2	0.437	-1.19554	4.07323e-05	yes	down	17.1933	6.65667
gene-SLC6A17	SLC6A17	solute carrier family 6 member 17, transcript variant X3	0.235	-2.0882	0.0193487	yes	down	0.403333	0.0733333
gene-SLC7A8	SLC7A8	solute carrier family 7 member 8, transcript variant X1	0.203	-2.3031	0.02476	yes	down	43.74	7.49333
gene-SLC9A3R2	SLC9A3R2	SLC9A3 regulator 2, transcript variant X1	0.467	-1.09865	0.000176028	yes	down	87.7333	34.3
gene-SLIT3	SLIT3	slit guidance ligand 3	2.249	1.1696	0.0113859	yes	up	0.866667	1.71333
gene-SMAGP	SMAGP	small cell adhesion glycoprotein	0.498	-1.00717	0.00836873	yes	down	5.50333	2.33
gene-SMIM4	SMIM4	small integral membrane protein 4, transcript variant X2	2.198	1.13592	0.00149485	yes	up	8.91333	16.5767
gene-SNAI3	SNAI3	snail family transcriptional repressor 3	2.009	1.00628	0.0192117	yes	up	1.13333	1.93667
gene-SNRPN	SNRPN	small nuclear ribonucleoprotein polypeptide N	0.028	-5.14467	0.0425033	yes	down	0.416667	0
gene-SOCS3	SOCS3	suppressor of cytokine signaling 3	5.092	2.34821	0.0477067	yes	up	4.66333	22.97
gene-SOX13	SOX13	SRY-box 13, transcript variant X1	0.49	-1.0297	0.00282414	yes	down	6.40333	2.8
gene-SOX18	SOX18	SRY-box 18	0.312	-1.68017	6.15961e-05	yes	down	21.8067	5.66667
gene-SPACA6	SPACA6	sperm acrosome associated 6	30.235	4.91814	0.043998	yes	up	0	0.146667
gene-SPECC1	SPECC1	sperm antigen with calponin homology and coiled-coil domains 1	2.167	1.11575	0.00172066	yes	up	7.78	13.82
gene-SPIDR	SPIDR	scaffold protein involved in DNA repair	0.406	-1.30086	0.00399669	yes	down	78.5767	27.42
gene-SPP1	SPP1	secreted phosphoprotein 1	11.871	3.56932	0.0182792	yes	up	0.0466667	0.51
gene-SPSB2	SPSB2	splA/ryanodine receptor domain and SOCS box containing 2, transcript variant X1	3.75	1.90691	0.000125504	yes	up	1.81	3.74
gene-SRPK3	SRPK3	SRSF protein kinase 3, transcript variant X1	2.063	1.04504	0.00372872	yes	up	18.6	34.5367
gene-SRXN1	SRXN1	sulfiredoxin 1	0.291	-1.78158	0.0397268	yes	down	19.3533	4.52333
gene-SSC5D	SSC5D	scavenger receptor cysteine rich family member with 5 domains, transcript variant X1	2.207	1.1419	0.031123	yes	up	0.866667	1.76667
gene-STAT5A	STAT5A	signal transducer and activator of transcription 5A	0.322	-1.6335	6.45397e-06	yes	down	80.95	21.6133
gene-STEAP3	STEAP3	STEAP3 metalloreductase	2.231	1.15798	0.00708987	yes	up	3.34667	6.54
gene-STX1B	STX1B	syntaxin 1B	18.236	4.18872	0.0372386	yes	up	0.0266667	0.1
gene-STYXL1	STYXL1	serine/threonine/tyrosine interacting like 1, transcript variant X2	2.044	1.03148	0.00529692	yes	up	3.47	6.12667
gene-SYNJ2	SYNJ2	synaptojanin 2	4.58	2.19538	8.83737e-07	yes	up	0.403333	1.53
gene-SYT5	SYT5	synaptotagmin 5, transcript variant X2	4.792	2.26075	0.0197191	yes	up	0.12	0.536667
gene-TBC1D2	TBC1D2	TBC1 domain family member 2, transcript variant X1	0.357	-1.48671	0.0238119	yes	down	1.22667	0.32
gene-TCF15	TCF15	transcription factor 15	0.399	-1.32597	0.000436247	yes	down	19.0367	6.42
gene-TET1	TET1	tet methylcytosine dioxygenase 1, transcript variant X1	2.514	1.32979	0.0308469	yes	up	0.07	0.173333
gene-TG	TG	thyroglobulin	0.225	-2.15047	0.0243422	yes	down	0.14	0.0266667
gene-TGFB2	TGFB2	transforming growth factor beta 2, transcript variant X1	2.099	1.06958	0.00502452	yes	up	1.86	3.49333
gene-THBS1	THBS1	thrombospondin 1, transcript variant X3	2.038	1.02693	0.0168713	yes	up	11.25	20.82
gene-THBS3	THBS3	thrombospondin 3	2.136	1.09481	0.019596	yes	up	1.25	2.43
gene-TIMP4	TIMP4	TIMP metallopeptidase inhibitor 4	0.487	-1.03874	0.00356326	yes	down	11.3133	4.55333
gene-TIPARP	TIPARP	TCDD inducible poly(ADP-ribose) polymerase	2.076	1.05386	0.00203135	yes	up	3.02	5.56
gene-TMEM108	TMEM108	transmembrane protein 108, transcript variant X2	0.103	-3.27389	0.00077528	yes	down	2.20333	0.203333
gene-TMEM182	TMEM182	transmembrane protein 182	2.077	1.05428	0.00105308	yes	up	22.7333	41.0133
gene-TMEM187	TMEM187	transmembrane protein 187, transcript variant X1	2.754	1.46159	0.00184588	yes	up	1.35667	3.31333
gene-TMEM266	TMEM266	transmembrane protein 266, transcript variant X1	2.01	1.00701	0.00354538	yes	up	7.68	14.0467
gene-TMEM44	TMEM44	transmembrane protein 44, transcript variant X2	0.456	-1.13381	0.00838663	yes	down	2.99667	10.82
gene-TMTC1	TMTC1	transmembrane and tetratricopeptide repeat containing 1, transcript variant X1	0.476	-1.0704	0.0113392	yes	down	3.78333	1.50333
gene-TNC	TNC	tenascin C	2.743	1.45595	0.00366846	yes	up	0.84	2.16333
gene-TNFAIP3	TNFAIP3	TNF alpha induced protein 3, transcript variant X1	2.208	1.14295	0.00966029	yes	up	2.03667	4.07
gene-TNFAIP8	TNFAIP8	TNF alpha induced protein 8, transcript variant X1	2.941	1.55622	0.0483665	yes	up	0.29	15.6733
gene-TNFRSF25	TNFRSF25	TNF receptor superfamily member 25, transcript variant X1	0.374	-1.41928	0.00531792	yes	down	1.60667	0.49
gene-TNFSF18	TNFSF18	TNF superfamily member 18	9.282	3.2145	0.00432664	yes	up	0.04	0.336667
gene-TNS3	TNS3	tensin 3, transcript variant X1	0.466	-1.10073	0.0209154	yes	down	15.6733	5.85
gene-TNXB	TNXB	tenascin XB, transcript variant X1	2.119	1.08346	0.00485816	yes	up	7.80667	14.6733
gene-TP53INP2	TP53INP2	tumor protein p53 inducible nuclear protein 2, transcript variant X2	2.644	1.40257	1.58363e-07	yes	up	17.1067	39.6333
gene-TPGS1	TPGS1	tubulin polyglutamylase complex subunit 1	0.4	-1.32122	0.00480595	yes	down	14.9133	5.00333
gene-TPI1	TPI1	triosephosphate isomerase 1	2.079	1.05579	0.00209077	yes	up	1084.7	1936.95
gene-TPT1	TPT1	tumor protein, translationally-controlled 1	21.538	4.42881	0.000167875	yes	up	66.9733	1624.9
gene-TRIM72	TRIM72	tripartite motif containing 72	2.33	1.22015	5.01633e-05	yes	up	53.0633	114.38
gene-TRO	TRO	trophinin	7.542	2.91501	0.0195544	yes	up	0.0333333	0.196667
gene-TSSK6	TSSK6	testis specific serine kinase 6	3.443	1.78371	0.0434122	yes	up	0.25	0.76
gene-TTC39C	TTC39C	tetratricopeptide repeat domain 39C	0.37	-1.43326	0.00614829	yes	down	1.3	0.396667
gene-TTK	TTK	TTK protein kinase, transcript variant X2	5.794	2.53455	0.000686497	yes	up	0.49	5.04
gene-TUBA4A	TUBA4A	tubulin alpha 4a	2.905	1.53831	7.42538e-07	yes	up	673	1687.83
gene-TUBB6	TUBB6	tubulin beta 6 class V	2.146	1.10172	0.00797083	yes	up	14.9533	28.94
gene-UNKL	UNKL	unk like zinc finger, transcript variant X1	0.379	-1.399	0.000667533	yes	down	10.47	3.3
gene-VCAN	VCAN	versican	2.505	1.3249	0.00781624	yes	up	0.436667	1.03333
gene-VEGFA	VEGFA	vascular endothelial growth factor A, transcript variant X1	2.551	1.3513	0.000774399	yes	up	40.73	86.6733
gene-VSTM2L	VSTM2L	V-set and transmembrane domain containing 2 like	2.828	1.49994	0.0149397	yes	up	1.83333	4.18333
gene-VWA3B	VWA3B	von Willebrand factor A domain containing 3B, transcript variant X1	0.352	-1.50561	0.000795108	yes	down	1.04333	0.313333
gene-WBP1	WBP1	WW domain binding protein 1	5.038	2.33291	0.00466234	yes	up	0.623333	2.78
gene-WNT11	WNT11	Wnt family member 11	2.432	1.28216	0.00205709	yes	up	4.16667	8.47333
gene-ZBED5	ZBED5	zinc finger BED-type containing 5, transcript variant X1	2.057	1.04066	0.0210468	yes	up	1.73333	3.23667
gene-ZBTB46	ZBTB46	zinc finger and BTB domain containing 46	0.371	-1.42968	0.000590763	yes	down	6.64667	2.1
gene-ZBTB6	ZBTB6	zinc finger and BTB domain containing 6	0.39	-1.35861	0.0346732	yes	down	2.30333	0.75
gene-ZMAT4	ZMAT4	zinc finger matrin-type 4, transcript variant X1	49.063	5.61655	0.00287806	yes	up	0.0133333	0.63
gene-ZNF385B	ZNF385B	zinc finger protein 385B, transcript variant X1	6.419	2.68246	0.0413382	yes	up	0.0466667	0.3
gene-ZNF385D	ZNF385D	zinc finger protein 385D, transcript variant X1	4.055	2.01982	8.95863e-05	yes	up	0.536667	2.07333
gene-ZNF514	ZNF514	zinc finger protein 514, transcript variant X2	0.381	-1.39221	0.0429069	yes	down	1.34333	0.42
gene-ZNF672	ZNF672	zinc finger protein 672, transcript variant X1	2.352	1.23414	7.68306e-05	yes	up	6.89	14.0333
gene-ZNF683	ZNF683	zinc finger protein 683	0.466	-1.10272	0.0380069	yes	down	1.63	0.64
gene-ZNF768	ZNF768	zinc finger protein 768	2.626	1.39292	4.94496e-06	yes	up	17.9767	39.0167
