# Supplementary material for: Effects of physical exercise on muscle metabolism and meat quality characteristics of Mongolian sheep
Source: Food Sci Nutr. 2022 Mar 1;10(5):1494–509. doi: 10.1002/fsn3.2768 (PMC9094461; doi:10.1002/fsn3.2768)
Supplement: Supplementary file 3 — Table S3 [file FSN3-10-1494-s005.xlsx]

## Sheet: S3
Number	GO ID	Term Type	Description	Ratio_in_study	Ratio_in_pop	Pvalue	Padjust
70	GO:0044421	CC	extracellular region part	70/476	1709/23632	1.58667e-08	0.00015132
52	GO:0070887	BP	cellular response to chemical stimulus	52/476	1174/23632	9.96356e-08	0.000416706
70	GO:0042221	BP	response to chemical	70/476	1810/23632	1.2092e-07	0.000416706
60	GO:0010033	BP	response to organic substance	60/476	1458/23632	1.31081e-07	0.000416706
9	GO:0008009	MF	chemokine activity	9/476	43/23632	1.55374e-07	0.000423371
23	GO:0009725	BP	response to hormone	23/476	328/23632	2.60054e-07	0.000620034
124	GO:0050896	BP	response to stimulus	124/476	3981/23632	3.23342e-07	0.000685269
18	GO:0031012	CC	extracellular matrix	18/476	216/23632	4.37736e-07	0.000834938
46	GO:0005615	CC	extracellular space	46/476	1036/23632	6.16146e-07	0.0010684
18	GO:0006954	BP	inflammatory response	18/476	223/23632	6.99233e-07	0.00111143
32	GO:0009719	BP	response to endogenous stimulus	32/476	607/23632	8.60609e-07	0.00126271
9	GO:0042379	MF	chemokine receptor binding	9/476	53/23632	1.02147e-06	0.00139168
24	GO:0032787	BP	monocarboxylic acid metabolic process	24/476	390/23632	1.49859e-06	0.0019056
36	GO:1901700	BP	response to oxygen-containing compound	36/476	764/23632	2.58083e-06	0.00306128
42	GO:0071310	BP	cellular response to organic substance	42/476	959/23632	2.78882e-06	0.00306128
12	GO:0062023	CC	collagen-containing extracellular matrix	12/476	113/23632	3.04941e-06	0.00306128
50	GO:0030154	BP	cell differentiation	50/476	1251/23632	3.91464e-06	0.00373339
25	GO:0043065	BP	positive regulation of apoptotic process	25/476	455/23632	6.77317e-06	0.0057933
25	GO:0043068	BP	positive regulation of programmed cell death	25/476	456/23632	7.03433e-06	0.0057933
46	GO:0042981	BP	regulation of apoptotic process	46/476	1138/23632	7.07861e-06	0.0057933
10	GO:0006805	BP	xenobiotic metabolic process	10/476	84/23632	7.28946e-06	0.0057933
24	GO:0055114	BP	oxidation-reduction process	24/476	432/23632	8.60054e-06	0.00656187
46	GO:0043067	BP	regulation of programmed cell death	46/476	1152/23632	1.20015e-05	0.00847839
5	GO:0070330	MF	aromatase activity	5/476	16/23632	1.18032e-05	0.00847839
25	GO:0010942	BP	positive regulation of cell death	25/476	476/23632	1.46084e-05	0.00995143
6	GO:0048247	BP	lymphocyte chemotaxis	6/476	29/23632	2.07363e-05	0.0136388
47	GO:0010941	BP	regulation of cell death	47/476	1227/23632	2.39831e-05	0.0147679
9	GO:0006690	BP	icosanoid metabolic process	9/476	77/23632	2.42615e-05	0.0147679
16	GO:0005125	MF	cytokine activity	16/476	235/23632	2.47757e-05	0.0147679
5	GO:1901623	BP	regulation of lymphocyte chemotaxis	5/476	19/23632	2.98894e-05	0.0169536
3	GO:2000501	BP	regulation of natural killer cell chemotaxis	3/476	4/23632	3.1998e-05	0.0169536
3	GO:0006480	BP	N-terminal protein amino acid methylation	3/476	4/23632	3.1998e-05	0.0169536
3	GO:0071885	MF	N-terminal protein N-methyltransferase activity	3/476	4/23632	3.1998e-05	0.0169536
9	GO:0033559	BP	unsaturated fatty acid metabolic process	9/476	81/23632	3.65468e-05	0.0188404
21	GO:0033993	BP	response to lipid	21/476	390/23632	4.90688e-05	0.0243764
68	GO:0051239	BP	regulation of multicellular organismal process	68/476	2057/23632	4.98417e-05	0.0243764
26	GO:0030334	BP	regulation of cell migration	26/476	532/23632	5.14511e-05	0.0245345
10	GO:1901568	BP	fatty acid derivative metabolic process	10/476	106/23632	5.67323e-05	0.0254189
11	GO:0043434	BP	response to peptide hormone	11/476	128/23632	5.78288e-05	0.0254189
99	GO:0032502	BP	developmental process	99/476	3323/23632	5.87033e-05	0.0254189
42	GO:0006082	BP	organic acid metabolic process	42/476	1092/23632	5.99189e-05	0.0254189
31	GO:0045937	BP	positive regulation of phosphate metabolic process	31/476	713/23632	6.33158e-05	0.0254189
31	GO:0010562	BP	positive regulation of phosphorus metabolic process	31/476	713/23632	6.33158e-05	0.0254189
6	GO:0030199	BP	collagen fibril organization	6/476	35/23632	6.39672e-05	0.0254189
48	GO:0005102	MF	signaling receptor binding	48/476	1303/23632	6.13029e-05	0.0254189
4	GO:0048245	BP	eosinophil chemotaxis	4/476	12/23632	7.07635e-05	0.0274851
15	GO:0001664	MF	G protein-coupled receptor binding	15/476	230/23632	7.20485e-05	0.0274851
12	GO:0030336	BP	negative regulation of cell migration	12/476	155/23632	7.48457e-05	0.027596
3	GO:0008347	BP	glial cell migration	3/476	5/23632	7.87952e-05	0.027596
45	GO:0019220	BP	regulation of phosphate metabolic process	45/476	1208/23632	8.07346e-05	0.027596
45	GO:0051174	BP	regulation of phosphorus metabolic process	45/476	1208/23632	8.07346e-05	0.027596
5	GO:0022602	BP	ovulation cycle process	5/476	23/23632	8.09268e-05	0.027596
21	GO:0034097	BP	response to cytokine	21/476	404/23632	8.102e-05	0.027596
8	GO:0045444	BP	fat cell differentiation	8/476	71/23632	8.94438e-05	0.0295634
21	GO:0005975	BP	carbohydrate metabolic process	21/476	407/23632	8.98961e-05	0.0295634
20	GO:0009888	BP	tissue development	20/476	379/23632	9.71522e-05	0.0314081
4	GO:0072677	BP	eosinophil migration	4/476	13/23632	0.000100589	0.0319772
7	GO:0071621	BP	granulocyte chemotaxis	7/476	55/23632	0.000113284	0.0352826
26	GO:2000145	BP	regulation of cell motility	26/476	572/23632	0.000118724	0.0352826
6	GO:0072676	BP	lymphocyte migration	6/476	39/23632	0.000120116	0.0352826
28	GO:0051270	BP	regulation of cellular component movement	28/476	629/23632	0.000120235	0.0352826
110	GO:0048519	BP	negative regulation of biological process	110/476	3869/23632	0.000126892	0.0366719
8	GO:0097529	BP	myeloid leukocyte migration	8/476	75/23632	0.000132234	0.0371891
61	GO:0048869	BP	cellular developmental process	61/476	1848/23632	0.000132581	0.0371891
12	GO:2000146	BP	negative regulation of cell motility	12/476	166/23632	0.000143932	0.0395977
24	GO:0030545	MF	receptor regulator activity	24/476	509/23632	0.00014532	0.0395977
5	GO:0014910	BP	regulation of smooth muscle cell migration	5/476	26/23632	0.000150516	0.0399492
9	GO:0030534	BP	adult behavior	9/476	97/23632	0.000150799	0.0399492
12	GO:1901652	BP	response to peptide	12/476	168/23632	0.00016109	0.0420908
30	GO:0006952	BP	defense response	30/476	701/23632	0.000163687	0.0421914
36	GO:0006629	BP	lipid metabolic process	36/476	922/23632	0.000167604	0.0426251
58	GO:0050793	BP	regulation of developmental process	58/476	1742/23632	0.000174163	0.0437103
40	GO:0042127	BP	regulation of cell population proliferation	40/476	1065/23632	0.000186339	0.0461588
8	GO:0050729	BP	positive regulation of inflammatory response	8/476	79/23632	0.000190652	0.0466218
7	GO:0097530	BP	granulocyte migration	7/476	61/23632	0.000219554	0.0530098
64	GO:0032879	BP	regulation of localization	64/476	2007/23632	0.000237242	0.0565643
7	GO:0051928	BP	positive regulation of calcium ion transport	7/476	62/23632	0.00024326	0.0572833
13	GO:0009636	BP	response to toxic substance	13/476	203/23632	0.000257208	0.0598292
3	GO:0010818	BP	T cell chemotaxis	3/476	7/23632	0.000267585	0.0614929
155	GO:0005515	MF	protein binding	155/476	5943/23632	0.000273817	0.0621761
16	GO:0005126	MF	cytokine receptor binding	16/476	289/23632	0.000278872	0.0625789
8	GO:0030595	BP	leukocyte chemotaxis	8/476	84/23632	0.000291912	0.0647433
5	GO:0048020	MF	CCR chemokine receptor binding	5/476	30/23632	0.00030516	0.0669037
13	GO:0032870	BP	cellular response to hormone stimulus	13/476	207/23632	0.000310743	0.0673535
8	GO:0060429	BP	epithelium development	8/476	86/23632	0.000343089	0.0735291
237	GO:0065007	BP	biological regulation	237/476	9855/23632	0.000350483	0.0742791
7	GO:0034754	BP	cellular hormone metabolic process	7/476	66/23632	0.000359529	0.0753588
7	GO:0070555	BP	response to interleukin-1	7/476	67/23632	0.000394611	0.0787479
2	GO:0071376	BP	cellular response to corticotropin-releasing hormone stimulus	2/476	2/23632	0.000404872	0.0787479
2	GO:0043435	BP	response to corticotropin-releasing hormone	2/476	2/23632	0.000404872	0.0787479
2	GO:0043615	BP	astrocyte cell migration	2/476	2/23632	0.000404872	0.0787479
13	GO:0006979	BP	response to oxidative stress	13/476	213/23632	0.000408726	0.0787479
2	GO:0019959	MF	interleukin-8 binding	2/476	2/23632	0.000404872	0.0787479
2	GO:0035375	MF	zymogen binding	2/476	2/23632	0.000404872	0.0787479
22	GO:0048018	MF	receptor ligand activity	22/476	483/23632	0.000407119	0.0787479
38	GO:0019752	BP	carboxylic acid metabolic process	38/476	1041/23632	0.000413161	0.0788063
22	GO:1901701	BP	cellular response to oxygen-containing compound	22/476	486/23632	0.000435563	0.0822568
22	GO:0030546	MF	signaling receptor activator activity	22/476	488/23632	0.000455938	0.0852605
39	GO:0043436	BP	oxoacid metabolic process	39/476	1075/23632	0.000484295	0.0890268
6	GO:0030593	BP	neutrophil chemotaxis	6/476	50/23632	0.000485414	0.0890268
4	GO:0019915	BP	lipid storage	4/476	19/23632	0.000495413	0.0891463
4	GO:0019321	BP	pentose metabolic process	4/476	19/23632	0.000495413	0.0891463
224	GO:0050789	BP	regulation of biological process	224/476	9269/23632	0.000523658	0.0928094
10	GO:0030198	BP	extracellular matrix organization	10/476	139/23632	0.000527079	0.0928094
11	GO:0043062	BP	extracellular structure organization	11/476	165/23632	0.000538433	0.092982
8	GO:0006006	BP	glucose metabolic process	8/476	92/23632	0.000542018	0.092982
3	GO:0030810	BP	positive regulation of nucleotide biosynthetic process	3/476	9/23632	0.000623149	0.101589
3	GO:0060231	BP	mesenchymal to epithelial transition	3/476	9/23632	0.000623149	0.101589
3	GO:1900373	BP	positive regulation of purine nucleotide biosynthetic process	3/476	9/23632	0.000623149	0.101589
34	GO:0005576	CC	extracellular region	34/476	908/23632	0.000620291	0.101589
7	GO:0002020	MF	protease binding	7/476	72/23632	0.00061328	0.101589
5	GO:0070098	BP	chemokine-mediated signaling pathway	5/476	35/23632	0.000639991	0.102581
5	GO:0035914	BP	skeletal muscle cell differentiation	5/476	35/23632	0.000639991	0.102581
10	GO:0005996	BP	monosaccharide metabolic process	10/476	143/23632	0.000658214	0.104623
7	GO:0002687	BP	positive regulation of leukocyte migration	7/476	73/23632	0.000666752	0.105104
23	GO:0043408	BP	regulation of MAPK cascade	23/476	523/23632	0.000688035	0.106542
17	GO:0007610	BP	behavior	17/476	345/23632	0.000691505	0.106542
119	GO:0048518	BP	positive regulation of biological process	119/476	4444/23632	0.000712807	0.106542
56	GO:0044281	BP	small molecule metabolic process	56/476	1752/23632	0.000716913	0.106542
12	GO:0051271	BP	negative regulation of cellular component movement	12/476	198/23632	0.000717678	0.106542
5	GO:0006693	BP	prostaglandin metabolic process	5/476	36/23632	0.000731044	0.106542
5	GO:0006692	BP	prostanoid metabolic process	5/476	36/23632	0.000731044	0.106542
9	GO:0042445	BP	hormone metabolic process	9/476	120/23632	0.000735359	0.106542
6	GO:0071347	BP	cellular response to interleukin-1	6/476	54/23632	0.000737316	0.106542
6	GO:1990266	BP	neutrophil migration	6/476	54/23632	0.000737316	0.106542
6	GO:0003707	MF	steroid hormone receptor activity	6/476	54/23632	0.000737316	0.106542
16	GO:0006091	BP	generation of precursor metabolites and energy	16/476	317/23632	0.000763312	0.109469
21	GO:0071495	BP	cellular response to endogenous stimulus	21/476	476/23632	0.000786203	0.111446
19	GO:0014070	BP	response to organic cyclic compound	19/476	398/23632	0.00078878	0.111446
26	GO:0040012	BP	regulation of locomotion	26/476	638/23632	0.000796481	0.111707
8	GO:0035295	BP	tube development	8/476	98/23632	0.000825377	0.114092
5	GO:0019369	BP	arachidonic acid metabolic process	5/476	37/23632	0.000831434	0.114092
5	GO:0019748	BP	secondary metabolic process	5/476	37/23632	0.000831434	0.114092
16	GO:0010817	BP	regulation of hormone levels	16/476	320/23632	0.000843365	0.114902
62	GO:0051246	BP	regulation of protein metabolic process	62/476	2017/23632	0.00085788	0.115234
94	GO:0048523	BP	negative regulation of cellular process	94/476	3354/23632	0.000868387	0.115355
41	GO:0045595	BP	regulation of cell differentiation	41/476	1182/23632	0.000873022	0.115355
3	GO:0010832	BP	negative regulation of myotube differentiation	3/476	10/23632	0.000876928	0.115355
12	GO:0040013	BP	negative regulation of locomotion	12/476	204/23632	0.000931476	0.121371
5	GO:0010830	BP	regulation of myotube differentiation	5/476	38/23632	0.000941745	0.121371
5	GO:0007519	BP	skeletal muscle tissue development	5/476	38/23632	0.000941745	0.121371
12	GO:0050727	BP	regulation of inflammatory response	12/476	205/23632	0.000971802	0.122767
6	GO:0009135	BP	purine nucleoside diphosphate metabolic process	6/476	57/23632	0.000984756	0.122767
6	GO:0009179	BP	purine ribonucleoside diphosphate metabolic process	6/476	57/23632	0.000984756	0.122767
9	GO:0002685	BP	regulation of leukocyte migration	9/476	125/23632	0.000984764	0.122767
9	GO:0021700	BP	developmental maturation	9/476	125/23632	0.000984764	0.122767
7	GO:0002688	BP	regulation of leukocyte chemotaxis	7/476	78/23632	0.000992055	0.122873
26	GO:0040011	BP	locomotion	26/476	655/23632	0.00102055	0.124477
13	GO:0006631	BP	fatty acid metabolic process	13/476	235/23632	0.00102205	0.124477
15	GO:1901615	BP	organic hydroxy compound metabolic process	15/476	295/23632	0.00102458	0.124477
9	GO:0043523	BP	regulation of neuron apoptotic process	9/476	126/23632	0.00104204	0.125005
7	GO:0006090	BP	pyruvate metabolic process	7/476	79/23632	0.00106997	0.125979
7	GO:0060537	BP	muscle tissue development	7/476	79/23632	0.00106997	0.125979
4	GO:0044420	CC	extracellular matrix component	4/476	23/23632	0.00106192	0.125979
105	GO:0048522	BP	positive regulation of cellular process	105/476	3878/23632	0.00112856	0.128415
9	GO:0050900	BP	leukocyte migration	9/476	128/23632	0.00116468	0.128415
6	GO:0009185	BP	ribonucleoside diphosphate metabolic process	6/476	59/23632	0.00118214	0.128415
3	GO:0001779	BP	natural killer cell differentiation	3/476	11/23632	0.0011878	0.128415
5	GO:0030324	BP	lung development	5/476	40/23632	0.00119452	0.128415
5	GO:0032663	BP	regulation of interleukin-2 production	5/476	40/23632	0.00119452	0.128415
12	GO:0006935	BP	chemotaxis	12/476	210/23632	0.00119587	0.128415
2	GO:0046543	BP	development of secondary female sexual characteristics	2/476	3/23632	0.00119837	0.128415
2	GO:0070995	BP	NADPH oxidation	2/476	3/23632	0.00119837	0.128415
2	GO:0038031	BP	non-canonical Wnt signaling pathway via JNK cascade	2/476	3/23632	0.00119837	0.128415
2	GO:0034242	BP	negative regulation of syncytium formation by plasma membrane fusion	2/476	3/23632	0.00119837	0.128415
2	GO:1901740	BP	negative regulation of myoblast fusion	2/476	3/23632	0.00119837	0.128415
2	GO:2000503	BP	positive regulation of natural killer cell chemotaxis	2/476	3/23632	0.00119837	0.128415
2	GO:0035976	CC	transcription factor AP-1 complex	2/476	3/23632	0.00119837	0.128415
5	GO:0042056	MF	chemoattractant activity	5/476	40/23632	0.00119452	0.128415
27	GO:0042327	BP	positive regulation of phosphorylation	27/476	683/23632	0.00120595	0.128505
74	GO:0009893	BP	positive regulation of metabolic process	74/476	2536/23632	0.00122942	0.130278
7	GO:0071375	BP	cellular response to peptide hormone stimulus	7/476	81/23632	0.00124017	0.13069
4	GO:0051154	BP	negative regulation of striated muscle cell differentiation	4/476	24/23632	0.0012542	0.131443
38	GO:0042325	BP	regulation of phosphorylation	38/476	1099/23632	0.0012817	0.133591
12	GO:0006066	BP	alcohol metabolic process	12/476	212/23632	0.00129675	0.133698
12	GO:0042330	BP	taxis	12/476	212/23632	0.00129675	0.133698
7	GO:0030856	BP	regulation of epithelial cell differentiation	7/476	82/23632	0.00133285	0.136682
8	GO:0016051	BP	carbohydrate biosynthetic process	8/476	106/23632	0.00137627	0.140379
6	GO:0051153	BP	regulation of striated muscle cell differentiation	6/476	61/23632	0.00140846	0.142898
4	GO:2000403	BP	positive regulation of lymphocyte migration	4/476	25/23632	0.00146955	0.148019
185	GO:0003824	MF	catalytic activity	185/476	7568/23632	0.00147445	0.148019
5	GO:0001523	BP	retinoid metabolic process	5/476	42/23632	0.00149424	0.148444
5	GO:0008395	MF	steroid hydroxylase activity	5/476	42/23632	0.00149424	0.148444
3	GO:0085029	BP	extracellular matrix assembly	3/476	12/23632	0.00156014	0.151057
3	GO:0007259	BP	receptor signaling pathway via JAK-STAT	3/476	12/23632	0.00156014	0.151057
3	GO:0090026	BP	positive regulation of monocyte chemotaxis	3/476	12/23632	0.00156014	0.151057
3	GO:0097696	BP	receptor signaling pathway via STAT	3/476	12/23632	0.00156014	0.151057
3	GO:0035259	MF	glucocorticoid receptor binding	3/476	12/23632	0.00156014	0.151057
5	GO:1902041	BP	regulation of extrinsic apoptotic signaling pathway via death domain receptors	5/476	43/23632	0.00166326	0.160227
37	GO:0009967	BP	positive regulation of signal transduction	37/476	1076/23632	0.00168354	0.161366
4	GO:0072164	BP	mesonephric tubule development	4/476	26/23632	0.00170938	0.161409
4	GO:0001637	MF	G protein-coupled chemoattractant receptor activity	4/476	26/23632	0.00170938	0.161409
4	GO:0004950	MF	chemokine receptor activity	4/476	26/23632	0.00170938	0.161409
8	GO:2001236	BP	regulation of extrinsic apoptotic signaling pathway	8/476	110/23632	0.00174422	0.162863
7	GO:0032868	BP	response to insulin	7/476	86/23632	0.00175893	0.162863
7	GO:0009611	BP	response to wounding	7/476	86/23632	0.00175893	0.162863
51	GO:0098772	MF	molecular function regulator	51/476	1624/23632	0.00173349	0.162863
6	GO:0008344	BP	adult locomotory behavior	6/476	64/23632	0.00180806	0.166604
5	GO:2000401	BP	regulation of lymphocyte migration	5/476	44/23632	0.00184589	0.169272
69	GO:0006950	BP	response to stress	69/476	2363/23632	0.00192326	0.175523
6	GO:0060070	BP	canonical Wnt signaling pathway	6/476	65/23632	0.00195868	0.176269
4	GO:0072163	BP	mesonephric epithelium development	4/476	27/23632	0.00197506	0.176269
4	GO:0031365	BP	N-terminal protein amino acid modification	4/476	27/23632	0.00197506	0.176269
69	GO:0051716	BP	cellular response to stimulus	69/476	2375/23632	0.00197765	0.176269
9	GO:0008083	MF	growth factor activity	9/476	138/23632	0.0019646	0.176269
3	GO:0006071	BP	glycerol metabolic process	3/476	13/23632	0.00199801	0.176305
69	GO:0023051	BP	regulation of signaling	69/476	2379/23632	0.00200214	0.176305
49	GO:0048584	BP	positive regulation of response to stimulus	49/476	1562/23632	0.00200578	0.176305
66	GO:0032501	BP	multicellular organismal process	66/476	2255/23632	0.00202991	0.176308
5	GO:0006096	BP	glycolytic process	5/476	45/23632	0.00204278	0.176308
5	GO:0006757	BP	ATP generation from ADP	5/476	45/23632	0.00204278	0.176308
5	GO:0016101	BP	diterpenoid metabolic process	5/476	45/23632	0.00204278	0.176308
26	GO:0044255	BP	cellular lipid metabolic process	26/476	684/23632	0.00206328	0.176886
8	GO:0070382	CC	exocytic vesicle	8/476	113/23632	0.00206802	0.176886
80	GO:0048583	BP	regulation of response to stimulus	80/476	2840/23632	0.00211389	0.178021
6	GO:0009132	BP	nucleoside diphosphate metabolic process	6/476	66/23632	0.00211859	0.178021
6	GO:0006720	BP	isoprenoid metabolic process	6/476	66/23632	0.00211859	0.178021
34	GO:0001932	BP	regulation of protein phosphorylation	34/476	968/23632	0.00211864	0.178021
7	GO:0016052	BP	carbohydrate catabolic process	7/476	89/23632	0.00214259	0.179245
10	GO:1901214	BP	regulation of neuron death	10/476	168/23632	0.00222379	0.185225
10	GO:0003012	BP	muscle system process	10/476	169/23632	0.00232228	0.188725
2	GO:0038030	BP	non-canonical Wnt signaling pathway via MAPK cascade	2/476	4/23632	0.00236475	0.188725
2	GO:0060397	BP	growth hormone receptor signaling pathway via JAK-STAT	2/476	4/23632	0.00236475	0.188725
2	GO:0018057	BP	peptidyl-lysine oxidation	2/476	4/23632	0.00236475	0.188725
2	GO:0002021	BP	response to dietary excess	2/476	4/23632	0.00236475	0.188725
2	GO:0031284	BP	positive regulation of guanylate cyclase activity	2/476	4/23632	0.00236475	0.188725
2	GO:0045136	BP	development of secondary sexual characteristics	2/476	4/23632	0.00236475	0.188725
2	GO:0004720	MF	protein-lysine 6-oxidase activity	2/476	4/23632	0.00236475	0.188725
2	GO:0050038	MF	L-xylulose reductase (NADP+) activity	2/476	4/23632	0.00236475	0.188725
25	GO:0001934	BP	positive regulation of protein phosphorylation	25/476	647/23632	0.00241816	0.191868
10	GO:1902105	BP	regulation of leukocyte differentiation	10/476	170/23632	0.00242425	0.191868
68	GO:0010646	BP	regulation of cell communication	68/476	2356/23632	0.0024817	0.194812
5	GO:0001676	BP	long-chain fatty acid metabolic process	5/476	47/23632	0.00248187	0.194812
3	GO:0010819	BP	regulation of T cell chemotaxis	3/476	14/23632	0.00250513	0.195277
133	GO:0019222	BP	regulation of metabolic process	133/476	5210/23632	0.00250827	0.195277
9	GO:0060326	BP	cell chemotaxis	9/476	145/23632	0.00274877	0.212295
22	GO:0019900	MF	kinase binding	22/476	544/23632	0.00274913	0.212295
10	GO:0030133	CC	transport vesicle	10/476	174/23632	0.00286861	0.220628
16	GO:0043410	BP	positive regulation of MAPK cascade	16/476	351/23632	0.00292993	0.2226
4	GO:1902042	BP	negative regulation of extrinsic apoptotic signaling pathway via death domain receptors	4/476	30/23632	0.00294093	0.2226
4	GO:0043292	CC	contractile fiber	4/476	30/23632	0.00294093	0.2226
7	GO:0004896	MF	cytokine receptor activity	7/476	94/23632	0.00292209	0.2226
5	GO:0046939	BP	nucleotide phosphorylation	5/476	49/23632	0.0029857	0.22421
5	GO:0006165	BP	nucleoside diphosphate phosphorylation	5/476	49/23632	0.0029857	0.22421
3	GO:0071677	BP	positive regulation of mononuclear cell migration	3/476	15/23632	0.00308491	0.226314
3	GO:0014911	BP	positive regulation of smooth muscle cell migration	3/476	15/23632	0.00308491	0.226314
3	GO:0045662	BP	negative regulation of myoblast differentiation	3/476	15/23632	0.00308491	0.226314
3	GO:0090025	BP	regulation of monocyte chemotaxis	3/476	15/23632	0.00308491	0.226314
3	GO:0015804	BP	neutral amino acid transport	3/476	15/23632	0.00308491	0.226314
3	GO:0009404	BP	toxin metabolic process	3/476	15/23632	0.00308491	0.226314
7	GO:1902107	BP	positive regulation of leukocyte differentiation	7/476	95/23632	0.00310109	0.226629
9	GO:1901681	MF	sulfur compound binding	9/476	148/23632	0.00315259	0.229513
8	GO:0019318	BP	hexose metabolic process	8/476	121/23632	0.0031656	0.229584
5	GO:0006721	BP	terpenoid metabolic process	5/476	50/23632	0.00326351	0.233739
12	GO:0045785	BP	positive regulation of cell adhesion	12/476	237/23632	0.00326889	0.233739
7	GO:0000302	BP	response to reactive oxygen species	7/476	96/23632	0.00328836	0.233739
7	GO:1901654	BP	response to ketone	7/476	96/23632	0.00328836	0.233739
6	GO:0014706	BP	striated muscle tissue development	6/476	72/23632	0.00329371	0.233739
4	GO:0006094	BP	gluconeogenesis	4/476	31/23632	0.0033236	0.233739
4	GO:0032743	BP	positive regulation of interleukin-2 production	4/476	31/23632	0.0033236	0.233739
31	GO:0006928	BP	movement of cell or subcellular component	31/476	895/23632	0.00335445	0.233739
24	GO:0006955	BP	immune response	24/476	627/23632	0.00336224	0.233739
7	GO:0043524	BP	negative regulation of neuron apoptotic process	7/476	97/23632	0.00348413	0.240784
6	GO:0071356	BP	cellular response to tumor necrosis factor	6/476	73/23632	0.00352895	0.242127
6	GO:2001237	BP	negative regulation of extrinsic apoptotic signaling pathway	6/476	73/23632	0.00352895	0.242127
5	GO:0071277	BP	cellular response to calcium ion	5/476	51/23632	0.00355945	0.242475
43	GO:2000026	BP	regulation of multicellular organismal development	43/476	1352/23632	0.00357651	0.24277
43	GO:0051049	BP	regulation of transport	43/476	1362/23632	0.00372735	0.246423
4	GO:0042738	BP	exogenous drug catabolic process	4/476	32/23632	0.00373881	0.246423
3	GO:0072678	BP	T cell migration	3/476	16/23632	0.0037405	0.246423
3	GO:0140131	BP	positive regulation of lymphocyte chemotaxis	3/476	16/23632	0.0037405	0.246423
15	GO:0050865	BP	regulation of cell activation	15/476	322/23632	0.00377345	0.246423
10	GO:2001234	BP	negative regulation of apoptotic signaling pathway	10/476	181/23632	0.00380091	0.246423
8	GO:0044262	BP	cellular carbohydrate metabolic process	8/476	125/23632	0.00386156	0.246423
5	GO:0048762	BP	mesenchymal cell differentiation	5/476	52/23632	0.00387416	0.246423
2	GO:0043031	BP	negative regulation of macrophage activation	2/476	5/23632	0.00388872	0.246423
2	GO:0048483	BP	autonomic nervous system development	2/476	5/23632	0.00388872	0.246423
2	GO:0042732	BP	D-xylose metabolic process	2/476	5/23632	0.00388872	0.246423
2	GO:0016102	BP	diterpenoid biosynthetic process	2/476	5/23632	0.00388872	0.246423
2	GO:1905907	BP	negative regulation of amyloid fibril formation	2/476	5/23632	0.00388872	0.246423
2	GO:0002138	BP	retinoic acid biosynthetic process	2/476	5/23632	0.00388872	0.246423
2	GO:0002507	BP	tolerance induction	2/476	5/23632	0.00388872	0.246423
2	GO:0005997	BP	xylulose metabolic process	2/476	5/23632	0.00388872	0.246423
2	GO:0031282	BP	regulation of guanylate cyclase activity	2/476	5/23632	0.00388872	0.246423
2	GO:0032909	BP	regulation of transforming growth factor beta2 production	2/476	5/23632	0.00388872	0.246423
5	GO:0016712	MF	oxidoreductase activity, acting on paired donors, with incorporation or reduction of molecular oxygen, reduced flavin or flavoprotein as one donor, and incorporation of one atom of oxygen	5/476	52/23632	0.00387416	0.246423
2	GO:0048248	MF	CXCR3 chemokine receptor binding	2/476	5/23632	0.00388872	0.246423
9	GO:0032872	BP	regulation of stress-activated MAPK cascade	9/476	153/23632	0.00392808	0.248093
66	GO:0031325	BP	positive regulation of cellular metabolic process	66/476	2323/23632	0.00395506	0.248973
10	GO:0045765	BP	regulation of angiogenesis	10/476	183/23632	0.00410716	0.257697
5	GO:0048278	BP	vesicle docking	5/476	53/23632	0.00420828	0.263176
9	GO:0070302	BP	regulation of stress-activated protein kinase signaling cascade	9/476	155/23632	0.00427709	0.266605
61	GO:0009966	BP	regulation of signal transduction	61/476	2113/23632	0.00435711	0.269246
7	GO:0048545	BP	response to steroid hormone	7/476	101/23632	0.00435718	0.269246
13	GO:0001819	BP	positive regulation of cytokine production	13/476	278/23632	0.00442329	0.269246
10	GO:0019932	BP	second-messenger-mediated signaling	10/476	185/23632	0.00443257	0.269246
9	GO:0023014	BP	signal transduction by protein phosphorylation	9/476	156/23632	0.00446043	0.269246
3	GO:0019400	BP	alditol metabolic process	3/476	17/23632	0.00447473	0.269246
3	GO:0045981	BP	positive regulation of nucleotide metabolic process	3/476	17/23632	0.00447473	0.269246
3	GO:1900544	BP	positive regulation of purine nucleotide metabolic process	3/476	17/23632	0.00447473	0.269246
3	GO:0014075	BP	response to amine	3/476	17/23632	0.00447473	0.269246
3	GO:0043576	BP	regulation of respiratory gaseous exchange	3/476	17/23632	0.00447473	0.269246
3	GO:0006953	BP	acute-phase response	3/476	17/23632	0.00447473	0.269246
23	GO:0016310	BP	phosphorylation	23/476	603/23632	0.00453602	0.270626
15	GO:0071345	BP	cellular response to cytokine stimulus	15/476	335/23632	0.00453701	0.270626
5	GO:0046031	BP	ADP metabolic process	5/476	54/23632	0.00456246	0.270626
55	GO:0032268	BP	regulation of cellular protein metabolic process	55/476	1873/23632	0.00456861	0.270626
5	GO:0005847	CC	mRNA cleavage and polyadenylation specificity factor complex	5/476	54/23632	0.00456246	0.270626
4	GO:0019319	BP	hexose biosynthetic process	4/476	34/23632	0.00467181	0.275883
19	GO:0043269	BP	regulation of ion transport	19/476	479/23632	0.00475887	0.280157
62	GO:0048856	BP	anatomical structure development	62/476	2165/23632	0.0048147	0.282571
76	GO:0065008	BP	regulation of biological quality	76/476	2766/23632	0.00486908	0.284756
6	GO:1903321	BP	negative regulation of protein modification by small protein conjugation or removal	6/476	78/23632	0.00489671	0.284756
6	GO:0001501	BP	skeletal system development	6/476	78/23632	0.00489671	0.284756
15	GO:2001233	BP	regulation of apoptotic signaling pathway	15/476	341/23632	0.00503641	0.291989
7	GO:0008201	MF	heparin binding	7/476	104/23632	0.00511345	0.295557
35	GO:0048585	BP	negative regulation of response to stimulus	35/476	1073/23632	0.00513715	0.295621
4	GO:0051148	BP	negative regulation of muscle cell differentiation	4/476	35/23632	0.00519205	0.295621
4	GO:0055081	BP	anion homeostasis	4/476	35/23632	0.00519205	0.295621
4	GO:0004879	MF	nuclear receptor activity	4/476	35/23632	0.00519205	0.295621
4	GO:0098531	MF	ligand-activated transcription factor activity	4/476	35/23632	0.00519205	0.295621
3	GO:1900371	BP	regulation of purine nucleotide biosynthetic process	3/476	18/23632	0.00529019	0.297462
3	GO:0002931	BP	response to ischemia	3/476	18/23632	0.00529019	0.297462
3	GO:0030808	BP	regulation of nucleotide biosynthetic process	3/476	18/23632	0.00529019	0.297462
25	GO:0051050	BP	positive regulation of transport	25/476	691/23632	0.00532549	0.297462
25	GO:0043066	BP	negative regulation of apoptotic process	25/476	691/23632	0.00532549	0.297462
5	GO:0051384	BP	response to glucocorticoid	5/476	56/23632	0.00533353	0.297462
5	GO:0005849	CC	mRNA cleavage factor complex	5/476	56/23632	0.00533353	0.297462
40	GO:0007166	BP	cell surface receptor signaling pathway	40/476	1273/23632	0.00537355	0.29882
20	GO:0019901	MF	protein kinase binding	20/476	503/23632	0.00540855	0.299892
60	GO:0009892	BP	negative regulation of metabolic process	60/476	2099/23632	0.00554426	0.305676
9	GO:0043270	BP	positive regulation of ion transport	9/476	162/23632	0.00569253	0.305676
18	GO:1903530	BP	regulation of secretion by cell	18/476	449/23632	0.0057145	0.305676
4	GO:0048844	BP	artery morphogenesis	4/476	36/23632	0.00574967	0.305676
2	GO:0001778	BP	plasma membrane repair	2/476	6/23632	0.00575546	0.305676
2	GO:0010807	BP	regulation of synaptic vesicle priming	2/476	6/23632	0.00575546	0.305676
2	GO:1901685	BP	glutathione derivative metabolic process	2/476	6/23632	0.00575546	0.305676
2	GO:1905906	BP	regulation of amyloid fibril formation	2/476	6/23632	0.00575546	0.305676
2	GO:0034498	BP	early endosome to Golgi transport	2/476	6/23632	0.00575546	0.305676
2	GO:1904754	BP	positive regulation of vascular associated smooth muscle cell migration	2/476	6/23632	0.00575546	0.305676
2	GO:1901687	BP	glutathione derivative biosynthetic process	2/476	6/23632	0.00575546	0.305676
2	GO:0055089	BP	fatty acid homeostasis	2/476	6/23632	0.00575546	0.305676
14	GO:0002694	BP	regulation of leukocyte activation	14/476	306/23632	0.00578531	0.305676
14	GO:0030335	BP	positive regulation of cell migration	14/476	306/23632	0.00578531	0.305676
2	GO:0005583	CC	fibrillar collagen trimer	2/476	6/23632	0.00575546	0.305676
2	GO:0036477	CC	somatodendritic compartment	2/476	6/23632	0.00575546	0.305676
2	GO:0009931	MF	calcium-dependent protein serine/threonine kinase activity	2/476	6/23632	0.00575546	0.305676
25	GO:0043069	BP	negative regulation of programmed cell death	25/476	702/23632	0.0058987	0.310806
9	GO:0004497	MF	monooxygenase activity	9/476	163/23632	0.00592116	0.31113
11	GO:0050678	BP	regulation of epithelial cell proliferation	11/476	224/23632	0.00596256	0.312445
17	GO:0030155	BP	regulation of cell adhesion	17/476	406/23632	0.00613307	0.320092
3	GO:0071634	BP	regulation of transforming growth factor beta production	3/476	19/23632	0.00618922	0.320092
3	GO:1901739	BP	regulation of myoblast fusion	3/476	19/23632	0.00618922	0.320092
5	GO:0007631	BP	feeding behavior	5/476	58/23632	0.00619241	0.320092
3	GO:0004089	MF	carbonate dehydratase activity	3/476	19/23632	0.00618922	0.320092
4	GO:0072073	BP	kidney epithelium development	4/476	37/23632	0.00634582	0.323637
4	GO:0006023	BP	aminoglycan biosynthetic process	4/476	37/23632	0.00634582	0.323637
4	GO:0016709	MF	oxidoreductase activity, acting on paired donors, with incorporation or reduction of molecular oxygen, NAD(P)H as one donor, and incorporation of one atom of oxygen	4/476	37/23632	0.00634582	0.323637
4	GO:0005160	MF	transforming growth factor beta receptor binding	4/476	37/23632	0.00634582	0.323637
4	GO:0004364	MF	glutathione transferase activity	4/476	37/23632	0.00634582	0.323637
367	GO:0008150	BP	biological_process	367/476	16909/23632	0.00647909	0.329553
7	GO:1901653	BP	cellular response to peptide	7/476	109/23632	0.00658749	0.334175
22	GO:0048870	BP	cell motility	22/476	590/23632	0.00660691	0.334271
5	GO:0002690	BP	positive regulation of leukocyte chemotaxis	5/476	59/23632	0.00665633	0.334849
8	GO:0006936	BP	muscle contraction	8/476	137/23632	0.006671	0.334849
8	GO:0050920	BP	regulation of chemotaxis	8/476	137/23632	0.006671	0.334849
11	GO:1903532	BP	positive regulation of secretion by cell	11/476	228/23632	0.00677957	0.339229
295	GO:0005488	MF	binding	295/476	13186/23632	0.00679383	0.339229
8	GO:0051924	BP	regulation of calcium ion transport	8/476	138/23632	0.00696063	0.34665
6	GO:0034612	BP	response to tumor necrosis factor	6/476	84/23632	0.00700978	0.347655
37	GO:0010647	BP	positive regulation of cell communication	37/476	1164/23632	0.00701725	0.347655
39	GO:0031399	BP	regulation of protein modification process	39/476	1255/23632	0.00703798	0.347778
10	GO:1901342	BP	regulation of vasculature development	10/476	198/23632	0.00707224	0.348568
5	GO:0007179	BP	transforming growth factor beta receptor signaling pathway	5/476	60/23632	0.00714404	0.349068
5	GO:0001649	BP	osteoblast differentiation	5/476	60/23632	0.00714404	0.349068
3	GO:0031663	BP	lipopolysaccharide-mediated signaling pathway	3/476	20/23632	0.00717388	0.349068
3	GO:0016493	MF	C-C chemokine receptor activity	3/476	20/23632	0.00717388	0.349068
3	GO:0030547	MF	receptor inhibitor activity	3/476	20/23632	0.00717388	0.349068
17	GO:0001817	BP	regulation of cytokine production	17/476	421/23632	0.0072305	0.350927
7	GO:0034599	BP	cellular response to oxidative stress	7/476	111/23632	0.00725785	0.351361
37	GO:0023056	BP	positive regulation of signaling	37/476	1173/23632	0.00730592	0.352792
6	GO:0051147	BP	regulation of muscle cell differentiation	6/476	85/23632	0.00741733	0.357268
14	GO:2000147	BP	positive regulation of cell motility	14/476	323/23632	0.00754127	0.362323
5	GO:0042542	BP	response to hydrogen peroxide	5/476	61/23632	0.00765614	0.365998
5	GO:0048660	BP	regulation of smooth muscle cell proliferation	5/476	61/23632	0.00765614	0.365998
26	GO:0060548	BP	negative regulation of cell death	26/476	754/23632	0.00784677	0.366304
8	GO:0007204	BP	positive regulation of cytosolic calcium ion concentration	8/476	141/23632	0.00788664	0.366304
2	GO:0071636	BP	positive regulation of transforming growth factor beta production	2/476	7/23632	0.00795062	0.366304
2	GO:0060026	BP	convergent extension	2/476	7/23632	0.00795062	0.366304
2	GO:0001553	BP	luteinization	2/476	7/23632	0.00795062	0.366304
2	GO:0060396	BP	growth hormone receptor signaling pathway	2/476	7/23632	0.00795062	0.366304
2	GO:0002676	BP	regulation of chronic inflammatory response	2/476	7/23632	0.00795062	0.366304
2	GO:0060973	BP	cell migration involved in heart development	2/476	7/23632	0.00795062	0.366304
2	GO:0070593	BP	dendrite self-avoidance	2/476	7/23632	0.00795062	0.366304
2	GO:0032982	CC	myosin filament	2/476	7/23632	0.00795062	0.366304
2	GO:0001758	MF	retinal dehydrogenase activity	2/476	7/23632	0.00795062	0.366304
2	GO:0016494	MF	C-X-C chemokine receptor activity	2/476	7/23632	0.00795062	0.366304
2	GO:0010857	MF	calcium-dependent protein kinase activity	2/476	7/23632	0.00795062	0.366304
2	GO:0004499	MF	N,N-dimethylaniline monooxygenase activity	2/476	7/23632	0.00795062	0.366304
120	GO:0060255	BP	regulation of macromolecule metabolic process	120/476	4796/23632	0.00808037	0.369604
3	GO:0071774	BP	response to fibroblast growth factor	3/476	21/23632	0.00824603	0.37242
3	GO:2000406	BP	positive regulation of T cell migration	3/476	21/23632	0.00824603	0.37242
3	GO:0042572	BP	retinol metabolic process	3/476	21/23632	0.00824603	0.37242
3	GO:0042104	BP	positive regulation of activated T cell proliferation	3/476	21/23632	0.00824603	0.37242
6	GO:0051588	BP	regulation of neurotransmitter transport	6/476	87/23632	0.00828329	0.37242
22	GO:0045597	BP	positive regulation of cell differentiation	22/476	613/23632	0.00837517	0.37242
4	GO:1904035	BP	regulation of epithelial cell apoptotic process	4/476	40/23632	0.00837623	0.37242
4	GO:0046364	BP	monosaccharide biosynthetic process	4/476	40/23632	0.00837623	0.37242
4	GO:0001837	BP	epithelial to mesenchymal transition	4/476	40/23632	0.00837623	0.37242
6	GO:0008021	CC	synaptic vesicle	6/476	87/23632	0.00828329	0.37242
4	GO:0012505	CC	endomembrane system	4/476	40/23632	0.00837623	0.37242
8	GO:0016616	MF	oxidoreductase activity, acting on the CH-OH group of donors, NAD or NADP as acceptor	8/476	142/23632	0.00821498	0.37242
19	GO:0051046	BP	regulation of secretion	19/476	498/23632	0.00861834	0.382294
14	GO:0051272	BP	positive regulation of cellular component movement	14/476	331/23632	0.00875711	0.387548
17	GO:0017144	BP	drug metabolic process	17/476	436/23632	0.00899636	0.397214
7	GO:0072330	BP	monocarboxylic acid biosynthetic process	7/476	116/23632	0.00915356	0.402293
7	GO:0007178	BP	transmembrane receptor protein serine/threonine kinase signaling pathway	7/476	116/23632	0.00915356	0.402293
27	GO:0051241	BP	negative regulation of multicellular organismal process	27/476	791/23632	0.00920412	0.402405
6	GO:0034341	BP	response to interferon-gamma	6/476	89/23632	0.00921955	0.402405
6	GO:0009612	BP	response to mechanical stimulus	6/476	89/23632	0.00921955	0.402405
8	GO:0022409	BP	positive regulation of cell-cell adhesion	8/476	145/23632	0.0092616	0.402405
8	GO:0005539	MF	glycosaminoglycan binding	8/476	145/23632	0.0092616	0.402405
36	GO:0051240	BP	positive regulation of multicellular organismal process	36/476	1150/23632	0.00932812	0.404174
5	GO:0046928	BP	regulation of neurotransmitter secretion	5/476	64/23632	0.00934469	0.404174
3	GO:0060142	BP	regulation of syncytium formation by plasma membrane fusion	3/476	22/23632	0.0094073	0.405045
3	GO:0071549	BP	cellular response to dexamethasone stimulus	3/476	22/23632	0.0094073	0.405045
7	GO:1901215	BP	negative regulation of neuron death	7/476	117/23632	0.00957244	0.411227
23	GO:1902533	BP	positive regulation of intracellular signal transduction	23/476	648/23632	0.00968281	0.415034
4	GO:0032963	BP	collagen metabolic process	4/476	42/23632	0.00994161	0.424064
5	GO:0062013	BP	positive regulation of small molecule metabolic process	5/476	65/23632	0.00996019	0.424064
4	GO:0005604	CC	basement membrane	4/476	42/23632	0.00994161	0.424064
9	GO:0002009	BP	morphogenesis of an epithelium	9/476	178/23632	0.010271	0.425413
19	GO:0016477	BP	cell migration	19/476	513/23632	0.0102874	0.425413
2	GO:0072078	BP	nephron tubule morphogenesis	2/476	8/23632	0.0104602	0.425413
2	GO:0090036	BP	regulation of protein kinase C signaling	2/476	8/23632	0.0104602	0.425413
2	GO:0045086	BP	positive regulation of interleukin-2 biosynthetic process	2/476	8/23632	0.0104602	0.425413
2	GO:0003016	BP	respiratory system process	2/476	8/23632	0.0104602	0.425413
2	GO:0072088	BP	nephron epithelium morphogenesis	2/476	8/23632	0.0104602	0.425413
2	GO:0003352	BP	regulation of cilium movement	2/476	8/23632	0.0104602	0.425413
2	GO:0032225	BP	regulation of synaptic transmission, dopaminergic	2/476	8/23632	0.0104602	0.425413
2	GO:0061333	BP	renal tubule morphogenesis	2/476	8/23632	0.0104602	0.425413
2	GO:1904752	BP	regulation of vascular associated smooth muscle cell migration	2/476	8/23632	0.0104602	0.425413
2	GO:0043303	BP	mast cell degranulation	2/476	8/23632	0.0104602	0.425413
2	GO:0002279	BP	mast cell activation involved in immune response	2/476	8/23632	0.0104602	0.425413
2	GO:0001527	CC	microfibril	2/476	8/23632	0.0104602	0.425413
10	GO:0016829	MF	lyase activity	10/476	209/23632	0.0101394	0.425413
25	GO:0044212	MF	transcription regulatory region DNA binding	25/476	731/23632	0.0103117	0.425413
25	GO:0001067	MF	regulatory region nucleic acid binding	25/476	731/23632	0.0103117	0.425413
2	GO:0004769	MF	steroid delta-isomerase activity	2/476	8/23632	0.0104602	0.425413
2	GO:0016004	MF	phospholipase activator activity	2/476	8/23632	0.0104602	0.425413
2	GO:0045236	MF	CXCR chemokine receptor binding	2/476	8/23632	0.0104602	0.425413
198	GO:0050794	BP	regulation of cellular process	198/476	8505/23632	0.01057	0.428961
3	GO:0016079	BP	synaptic vesicle exocytosis	3/476	23/23632	0.0106591	0.43166
4	GO:0005518	MF	collagen binding	4/476	43/23632	0.0107907	0.436062
16	GO:0042493	BP	response to drug	16/476	408/23632	0.0112631	0.453232
9	GO:0002696	BP	positive regulation of leukocyte activation	9/476	181/23632	0.0113723	0.456666
10	GO:0006887	BP	exocytosis	10/476	214/23632	0.0118293	0.472039
7	GO:0046328	BP	regulation of JNK cascade	7/476	122/23632	0.0118794	0.472039
5	GO:0031397	BP	negative regulation of protein ubiquitination	5/476	68/23632	0.0119724	0.472039
3	GO:0010718	BP	positive regulation of epithelial to mesenchymal transition	3/476	24/23632	0.0120027	0.472039
3	GO:0001657	BP	ureteric bud development	3/476	24/23632	0.0120027	0.472039
3	GO:0008299	BP	isoprenoid biosynthetic process	3/476	24/23632	0.0120027	0.472039
3	GO:0071548	BP	response to dexamethasone	3/476	24/23632	0.0120027	0.472039
3	GO:0030016	CC	myofibril	3/476	24/23632	0.0120027	0.472039
12	GO:0051047	BP	positive regulation of secretion	12/476	264/23632	0.0121028	0.474022
8	GO:0016614	MF	oxidoreductase activity, acting on CH-OH group of donors	8/476	152/23632	0.012087	0.474022
8	GO:0048511	BP	rhythmic process	8/476	153/23632	0.0125371	0.490028
4	GO:0017147	MF	Wnt-protein binding	4/476	45/23632	0.0126259	0.492486
5	GO:0009410	BP	response to xenobiotic stimulus	5/476	69/23632	0.0127001	0.49437
2	GO:0006072	BP	glycerol-3-phosphate metabolic process	2/476	9/23632	0.0132708	0.51137
2	GO:0048566	BP	embryonic digestive tract development	2/476	9/23632	0.0132708	0.51137
2	GO:0048246	BP	macrophage chemotaxis	2/476	9/23632	0.0132708	0.51137
2	GO:0031432	MF	titin binding	2/476	9/23632	0.0132708	0.51137
2	GO:0060229	MF	lipase activator activity	2/476	9/23632	0.0132708	0.51137
9	GO:0050867	BP	positive regulation of cell activation	9/476	186/23632	0.0134011	0.512986
3	GO:0097009	BP	energy homeostasis	3/476	25/23632	0.013439	0.512986
5	GO:0097237	BP	cellular response to toxic substance	5/476	70/23632	0.0134571	0.512986
5	GO:0044264	BP	cellular polysaccharide metabolic process	5/476	70/23632	0.0134571	0.512986
9	GO:0030424	CC	axon	9/476	186/23632	0.0134011	0.512986
8	GO:0004866	MF	endopeptidase inhibitor activity	8/476	155/23632	0.0134742	0.512986
12	GO:0098552	CC	side of membrane	12/476	273/23632	0.0135078	0.513243
4	GO:2000134	BP	negative regulation of G1/S transition of mitotic cell cycle	4/476	46/23632	0.0136136	0.516234
16	GO:0008285	BP	negative regulation of cell population proliferation	16/476	421/23632	0.0136826	0.517822
6	GO:0032874	BP	positive regulation of stress-activated MAPK cascade	6/476	97/23632	0.0137253	0.51841
7	GO:0043547	BP	positive regulation of GTPase activity	7/476	126/23632	0.0139948	0.526504
7	GO:0001653	MF	peptide receptor activity	7/476	126/23632	0.0139948	0.526504
5	GO:0005976	BP	polysaccharide metabolic process	5/476	71/23632	0.014244	0.534823
6	GO:0070304	BP	positive regulation of stress-activated protein kinase signaling cascade	6/476	98/23632	0.0143799	0.538865
7	GO:1903708	BP	positive regulation of hemopoiesis	7/476	127/23632	0.0145632	0.544664
4	GO:0060395	BP	SMAD protein signal transduction	4/476	47/23632	0.0146491	0.545737
4	GO:0016860	MF	intramolecular oxidoreductase activity	4/476	47/23632	0.0146491	0.545737
29	GO:0009653	BP	anatomical structure morphogenesis	29/476	901/23632	0.0146929	0.5463
9	GO:0051346	BP	negative regulation of hydrolase activity	9/476	189/23632	0.0147405	0.547003
3	GO:0002526	BP	acute inflammatory response	3/476	26/23632	0.0149689	0.552602
3	GO:2000351	BP	regulation of endothelial cell apoptotic process	3/476	26/23632	0.0149689	0.552602
6	GO:0008360	BP	regulation of cell shape	6/476	99/23632	0.0150559	0.552602
5	GO:0002761	BP	regulation of myeloid leukocyte differentiation	5/476	72/23632	0.0150612	0.552602
5	GO:0031960	BP	response to corticosteroid	5/476	72/23632	0.0150612	0.552602
22	GO:0032101	BP	regulation of response to external stimulus	22/476	644/23632	0.0150652	0.552602
22	GO:0007010	BP	cytoskeleton organization	22/476	646/23632	0.0153619	0.552794
10	GO:0032102	BP	negative regulation of response to external stimulus	10/476	223/23632	0.0153963	0.552794
37	GO:1902531	BP	regulation of intracellular signal transduction	37/476	1225/23632	0.0156309	0.552794
22	GO:0022603	BP	regulation of anatomical structure morphogenesis	22/476	648/23632	0.0156719	0.552794
4	GO:0001776	BP	leukocyte homeostasis	4/476	48/23632	0.0157331	0.552794
4	GO:1902807	BP	negative regulation of cell cycle G1/S phase transition	4/476	48/23632	0.0157331	0.552794
4	GO:0061844	BP	antimicrobial humoral immune response mediated by antimicrobial peptide	4/476	48/23632	0.0157331	0.552794
12	GO:0044057	BP	regulation of system process	12/476	283/23632	0.0157514	0.552794
10	GO:0062012	BP	regulation of small molecule metabolic process	10/476	224/23632	0.0158371	0.552794
8	GO:0035239	BP	tube morphogenesis	8/476	160/23632	0.0160393	0.552794
17	GO:0010243	BP	response to organonitrogen compound	17/476	455/23632	0.016269	0.552794
2	GO:0045076	BP	regulation of interleukin-2 biosynthetic process	2/476	10/23632	0.0163693	0.552794
2	GO:0045655	BP	regulation of monocyte differentiation	2/476	10/23632	0.0163693	0.552794
2	GO:0001967	BP	suckling behavior	2/476	10/23632	0.0163693	0.552794
2	GO:0045579	BP	positive regulation of B cell differentiation	2/476	10/23632	0.0163693	0.552794
2	GO:0010867	BP	positive regulation of triglyceride biosynthetic process	2/476	10/23632	0.0163693	0.552794
2	GO:0032823	BP	regulation of natural killer cell differentiation	2/476	10/23632	0.0163693	0.552794
2	GO:0042053	BP	regulation of dopamine metabolic process	2/476	10/23632	0.0163693	0.552794
2	GO:0048484	BP	enteric nervous system development	2/476	10/23632	0.0163693	0.552794
2	GO:0042069	BP	regulation of catecholamine metabolic process	2/476	10/23632	0.0163693	0.552794
2	GO:0016114	BP	terpenoid biosynthetic process	2/476	10/23632	0.0163693	0.552794
2	GO:0032570	BP	response to progesterone	2/476	10/23632	0.0163693	0.552794
6	GO:1903305	BP	regulation of regulated secretory pathway	6/476	101/23632	0.0164734	0.552794
3	GO:0017156	BP	calcium-ion regulated exocytosis	3/476	27/23632	0.0165932	0.552794
5	GO:0071346	BP	cellular response to interferon-gamma	5/476	74/23632	0.0167883	0.552794
4	GO:0042509	BP	regulation of tyrosine phosphorylation of STAT protein	4/476	49/23632	0.0168662	0.552794
35	GO:0009605	BP	response to external stimulus	35/476	1145/23632	0.0169106	0.552794
7	GO:1903039	BP	positive regulation of leukocyte cell-cell adhesion	7/476	131/23632	0.0170019	0.552794
8	GO:0045055	BP	regulated exocytosis	8/476	162/23632	0.0171581	0.552794
23	GO:0051248	BP	negative regulation of protein metabolic process	23/476	684/23632	0.0176431	0.552794
3	GO:2000108	BP	positive regulation of leukocyte apoptotic process	3/476	28/23632	0.0183122	0.552794
3	GO:0032418	BP	lysosome localization	3/476	28/23632	0.0183122	0.552794
3	GO:0002548	BP	monocyte chemotaxis	3/476	28/23632	0.0183122	0.552794
3	GO:2001259	BP	positive regulation of cation channel activity	3/476	28/23632	0.0183122	0.552794
3	GO:0043491	BP	protein kinase B signaling	3/476	28/23632	0.0183122	0.552794
7	GO:0000165	BP	MAPK cascade	7/476	133/23632	0.0183235	0.552794
14	GO:0040017	BP	positive regulation of locomotion	14/476	350/23632	0.0183892	0.552794
28	GO:0010648	BP	negative regulation of cell communication	28/476	872/23632	0.0185387	0.552794
5	GO:0019722	BP	calcium-mediated signaling	5/476	76/23632	0.0186421	0.552794
9	GO:0001505	BP	regulation of neurotransmitter levels	9/476	197/23632	0.0187926	0.552794
28	GO:0023057	BP	negative regulation of signaling	28/476	876/23632	0.0187952	0.552794
8	GO:0008202	BP	steroid metabolic process	8/476	165/23632	0.01894	0.552794
4	GO:0034308	BP	primary alcohol metabolic process	4/476	51/23632	0.0192822	0.552794
2	GO:0030852	BP	regulation of granulocyte differentiation	2/476	11/23632	0.019743	0.552794
2	GO:0034383	BP	low-density lipoprotein particle clearance	2/476	11/23632	0.019743	0.552794
2	GO:1903729	BP	regulation of plasma membrane organization	2/476	11/23632	0.019743	0.552794
2	GO:0150077	BP	regulation of neuroinflammatory response	2/476	11/23632	0.019743	0.552794
2	GO:0052646	BP	alditol phosphate metabolic process	2/476	11/23632	0.019743	0.552794
2	GO:0061053	BP	somite development	2/476	11/23632	0.019743	0.552794
2	GO:0045647	BP	negative regulation of erythrocyte differentiation	2/476	11/23632	0.019743	0.552794
2	GO:0032460	BP	negative regulation of protein oligomerization	2/476	11/23632	0.019743	0.552794
2	GO:1905517	BP	macrophage migration	2/476	11/23632	0.019743	0.552794
36	GO:0051247	BP	positive regulation of protein metabolic process	36/476	1204/23632	0.0197694	0.552794
1	GO:0010908	BP	regulation of heparan sulfate proteoglycan biosynthetic process	1/476	1/23632	0.0201422	0.552794
1	GO:0010909	BP	positive regulation of heparan sulfate proteoglycan biosynthetic process	1/476	1/23632	0.0201422	0.552794
1	GO:1905078	BP	positive regulation of interleukin-17 secretion	1/476	1/23632	0.0201422	0.552794
1	GO:0062030	BP	negative regulation of stress granule assembly	1/476	1/23632	0.0201422	0.552794
1	GO:0061670	BP	evoked neurotransmitter secretion	1/476	1/23632	0.0201422	0.552794
1	GO:0036155	BP	acylglycerol acyl-chain remodeling	1/476	1/23632	0.0201422	0.552794
1	GO:0021784	BP	postganglionic parasympathetic fiber development	1/476	1/23632	0.0201422	0.552794
1	GO:2001200	BP	positive regulation of dendritic cell differentiation	1/476	1/23632	0.0201422	0.552794
1	GO:0090242	BP	retinoic acid receptor signaling pathway involved in somitogenesis	1/476	1/23632	0.0201422	0.552794
1	GO:2000502	BP	negative regulation of natural killer cell chemotaxis	1/476	1/23632	0.0201422	0.552794
1	GO:0021660	BP	rhombomere 3 formation	1/476	1/23632	0.0201422	0.552794
1	GO:0021666	BP	rhombomere 5 formation	1/476	1/23632	0.0201422	0.552794
1	GO:0035092	BP	sperm chromatin condensation	1/476	1/23632	0.0201422	0.552794
1	GO:0086036	BP	regulation of cardiac muscle cell membrane potential	1/476	1/23632	0.0201422	0.552794
1	GO:0035799	BP	ureter maturation	1/476	1/23632	0.0201422	0.552794
1	GO:2001247	BP	positive regulation of phosphatidylcholine biosynthetic process	1/476	1/23632	0.0201422	0.552794
1	GO:0010849	BP	regulation of proton-transporting ATPase activity, rotational mechanism	1/476	1/23632	0.0201422	0.552794
1	GO:0042843	BP	D-xylose catabolic process	1/476	1/23632	0.0201422	0.552794
1	GO:2000545	BP	negative regulation of endothelial cell chemotaxis to fibroblast growth factor	1/476	1/23632	0.0201422	0.552794
1	GO:0046544	BP	development of secondary male sexual characteristics	1/476	1/23632	0.0201422	0.552794
1	GO:0038097	BP	positive regulation of mast cell activation by Fc-epsilon receptor signaling pathway	1/476	1/23632	0.0201422	0.552794
1	GO:2000896	BP	amylopectin metabolic process	1/476	1/23632	0.0201422	0.552794
1	GO:0061771	BP	response to caloric restriction	1/476	1/23632	0.0201422	0.552794
1	GO:0048178	BP	negative regulation of hepatocyte growth factor biosynthetic process	1/476	1/23632	0.0201422	0.552794
1	GO:0002880	BP	regulation of chronic inflammatory response to non-antigenic stimulus	1/476	1/23632	0.0201422	0.552794
1	GO:0002882	BP	positive regulation of chronic inflammatory response to non-antigenic stimulus	1/476	1/23632	0.0201422	0.552794
1	GO:0010021	BP	amylopectin biosynthetic process	1/476	1/23632	0.0201422	0.552794
1	GO:0048176	BP	regulation of hepatocyte growth factor biosynthetic process	1/476	1/23632	0.0201422	0.552794
1	GO:0061737	BP	leukotriene signaling pathway	1/476	1/23632	0.0201422	0.552794
1	GO:0046882	BP	negative regulation of follicle-stimulating hormone secretion	1/476	1/23632	0.0201422	0.552794
1	GO:0018964	BP	propylene metabolic process	1/476	1/23632	0.0201422	0.552794
1	GO:1904050	BP	positive regulation of spontaneous neurotransmitter secretion	1/476	1/23632	0.0201422	0.552794
1	GO:0070429	BP	negative regulation of nucleotide-binding oligomerization domain containing 1 signaling pathway	1/476	1/23632	0.0201422	0.552794
1	GO:0070428	BP	regulation of nucleotide-binding oligomerization domain containing 1 signaling pathway	1/476	1/23632	0.0201422	0.552794
1	GO:0070366	BP	regulation of hepatocyte differentiation	1/476	1/23632	0.0201422	0.552794
1	GO:0070367	BP	negative regulation of hepatocyte differentiation	1/476	1/23632	0.0201422	0.552794
1	GO:0060025	BP	regulation of synaptic activity	1/476	1/23632	0.0201422	0.552794
1	GO:0006868	BP	glutamine transport	1/476	1/23632	0.0201422	0.552794
1	GO:0008628	BP	hormone-mediated apoptotic signaling pathway	1/476	1/23632	0.0201422	0.552794
1	GO:1905167	BP	positive regulation of lysosomal protein catabolic process	1/476	1/23632	0.0201422	0.552794
1	GO:0021594	BP	rhombomere formation	1/476	1/23632	0.0201422	0.552794
1	GO:0034201	BP	response to oleic acid	1/476	1/23632	0.0201422	0.552794
1	GO:0072573	BP	tolerance induction to lipopolysaccharide	1/476	1/23632	0.0201422	0.552794
1	GO:1904848	BP	negative regulation of cell chemotaxis to fibroblast growth factor	1/476	1/23632	0.0201422	0.552794
1	GO:1901331	BP	positive regulation of odontoblast differentiation	1/476	1/23632	0.0201422	0.552794
1	GO:0051866	BP	general adaptation syndrome	1/476	1/23632	0.0201422	0.552794
1	GO:2000349	BP	negative regulation of CD40 signaling pathway	1/476	1/23632	0.0201422	0.552794
1	GO:1990709	BP	presynaptic active zone organization	1/476	1/23632	0.0201422	0.552794
1	GO:0050653	BP	chondroitin sulfate proteoglycan biosynthetic process, polysaccharide chain biosynthetic process	1/476	1/23632	0.0201422	0.552794
1	GO:0036145	BP	dendritic cell homeostasis	1/476	1/23632	0.0201422	0.552794
1	GO:2000119	BP	negative regulation of sodium-dependent phosphate transport	1/476	1/23632	0.0201422	0.552794
1	GO:0043449	BP	cellular alkene metabolic process	1/476	1/23632	0.0201422	0.552794
1	GO:0021512	BP	spinal cord anterior/posterior patterning	1/476	1/23632	0.0201422	0.552794
1	GO:0032646	BP	regulation of hepatocyte growth factor production	1/476	1/23632	0.0201422	0.552794
1	GO:0034147	BP	regulation of toll-like receptor 5 signaling pathway	1/476	1/23632	0.0201422	0.552794
1	GO:2000860	BP	positive regulation of aldosterone secretion	1/476	1/23632	0.0201422	0.552794
1	GO:0034148	BP	negative regulation of toll-like receptor 5 signaling pathway	1/476	1/23632	0.0201422	0.552794
1	GO:1904716	BP	positive regulation of chaperone-mediated autophagy	1/476	1/23632	0.0201422	0.552794
1	GO:2001027	BP	negative regulation of endothelial cell chemotaxis	1/476	1/23632	0.0201422	0.552794
1	GO:0003147	BP	neural crest cell migration involved in heart formation	1/476	1/23632	0.0201422	0.552794
1	GO:1900673	BP	olefin metabolic process	1/476	1/23632	0.0201422	0.552794
1	GO:0032686	BP	negative regulation of hepatocyte growth factor production	1/476	1/23632	0.0201422	0.552794
1	GO:2000857	BP	positive regulation of mineralocorticoid secretion	1/476	1/23632	0.0201422	0.552794
1	GO:0060974	BP	cell migration involved in heart formation	1/476	1/23632	0.0201422	0.552794
1	GO:0038165	BP	oncostatin-M-mediated signaling pathway	1/476	1/23632	0.0201422	0.552794
1	GO:0042665	BP	regulation of ectodermal cell fate specification	1/476	1/23632	0.0201422	0.552794
1	GO:0042666	BP	negative regulation of ectodermal cell fate specification	1/476	1/23632	0.0201422	0.552794
1	GO:2000384	BP	negative regulation of ectoderm development	1/476	1/23632	0.0201422	0.552794
1	GO:0006776	BP	vitamin A metabolic process	1/476	1/23632	0.0201422	0.552794
1	GO:1905302	BP	negative regulation of macropinocytosis	1/476	1/23632	0.0201422	0.552794
1	GO:0071400	BP	cellular response to oleic acid	1/476	1/23632	0.0201422	0.552794
1	GO:2000777	BP	positive regulation of proteasomal ubiquitin-dependent protein catabolic process involved in cellular response to hypoxia	1/476	1/23632	0.0201422	0.552794
1	GO:0070672	BP	response to interleukin-15	1/476	1/23632	0.0201422	0.552794
1	GO:1904048	BP	regulation of spontaneous neurotransmitter secretion	1/476	1/23632	0.0201422	0.552794
1	GO:0035768	BP	endothelial cell chemotaxis to fibroblast growth factor	1/476	1/23632	0.0201422	0.552794
1	GO:0035766	BP	cell chemotaxis to fibroblast growth factor	1/476	1/23632	0.0201422	0.552794
1	GO:0035491	BP	positive regulation of leukotriene production involved in inflammatory response	1/476	1/23632	0.0201422	0.552794
1	GO:0035490	BP	regulation of leukotriene production involved in inflammatory response	1/476	1/23632	0.0201422	0.552794
1	GO:0150003	BP	regulation of spontaneous synaptic transmission	1/476	1/23632	0.0201422	0.552794
1	GO:0048790	BP	maintenance of presynaptic active zone structure	1/476	1/23632	0.0201422	0.552794
1	GO:0061044	BP	negative regulation of vascular wound healing	1/476	1/23632	0.0201422	0.552794
1	GO:2000212	BP	negative regulation of glutamate metabolic process	1/476	1/23632	0.0201422	0.552794
1	GO:0060775	BP	planar cell polarity pathway involved in gastrula mediolateral intercalation	1/476	1/23632	0.0201422	0.552794
1	GO:0021586	BP	pons maturation	1/476	1/23632	0.0201422	0.552794
1	GO:0072156	BP	distal tubule morphogenesis	1/476	1/23632	0.0201422	0.552794
1	GO:0099148	BP	regulation of synaptic vesicle docking	1/476	1/23632	0.0201422	0.552794
1	GO:0050975	BP	sensory perception of touch	1/476	1/23632	0.0201422	0.552794
1	GO:2000418	BP	positive regulation of eosinophil migration	1/476	1/23632	0.0201422	0.552794
1	GO:0009444	BP	pyruvate oxidation	1/476	1/23632	0.0201422	0.552794
1	GO:2000383	BP	regulation of ectoderm development	1/476	1/23632	0.0201422	0.552794
1	GO:0003402	BP	planar cell polarity pathway involved in axis elongation	1/476	1/23632	0.0201422	0.552794
2	GO:0042629	CC	mast cell granule	2/476	10/23632	0.0163693	0.552794
5	GO:0005581	CC	collagen trimer	5/476	76/23632	0.0186421	0.552794
1	GO:1990666	CC	PCSK9-LDLR complex	1/476	1/23632	0.0201422	0.552794
1	GO:0097149	CC	centralspindlin complex	1/476	1/23632	0.0201422	0.552794
2	GO:0004771	MF	sterol esterase activity	2/476	10/23632	0.0163693	0.552794
5	GO:0016765	MF	transferase activity, transferring alkyl or aryl (other than methyl) groups	5/476	74/23632	0.0167883	0.552794
4	GO:0072341	MF	modified amino acid binding	4/476	51/23632	0.0192822	0.552794
2	GO:0019958	MF	C-X-C chemokine binding	2/476	11/23632	0.019743	0.552794
2	GO:0004090	MF	carbonyl reductase (NADPH) activity	2/476	11/23632	0.019743	0.552794
1	GO:0051870	MF	methotrexate binding	1/476	1/23632	0.0201422	0.552794
1	GO:0047801	MF	L-cysteine:2-oxoglutarate aminotransferase activity	1/476	1/23632	0.0201422	0.552794
1	GO:0004782	MF	sulfinoalanine decarboxylase activity	1/476	1/23632	0.0201422	0.552794
1	GO:0008955	MF	peptidoglycan glycosyltransferase activity	1/476	1/23632	0.0201422	0.552794
1	GO:0047115	MF	trans-1,2-dihydrobenzene-1,2-diol dehydrogenase activity	1/476	1/23632	0.0201422	0.552794
1	GO:0031726	MF	CCR1 chemokine receptor binding	1/476	1/23632	0.0201422	0.552794
1	GO:0031724	MF	CXCR5 chemokine receptor binding	1/476	1/23632	0.0201422	0.552794
1	GO:0004068	MF	aspartate 1-decarboxylase activity	1/476	1/23632	0.0201422	0.552794
1	GO:0030116	MF	glial cell-derived neurotrophic factor receptor binding	1/476	1/23632	0.0201422	0.552794
1	GO:0038046	MF	enkephalin receptor activity	1/476	1/23632	0.0201422	0.552794
1	GO:0046817	MF	chemokine receptor antagonist activity	1/476	1/23632	0.0201422	0.552794
1	GO:0047837	MF	D-xylose 1-dehydrogenase (NADP+) activity	1/476	1/23632	0.0201422	0.552794
1	GO:0031861	MF	prolactin-releasing peptide receptor binding	1/476	1/23632	0.0201422	0.552794
1	GO:0047389	MF	glycerophosphocholine phosphodiesterase activity	1/476	1/23632	0.0201422	0.552794
1	GO:0000253	MF	3-keto sterol reductase activity	1/476	1/23632	0.0201422	0.552794
1	GO:0030735	MF	carnosine N-methyltransferase activity	1/476	1/23632	0.0201422	0.552794
1	GO:0005147	MF	oncostatin-M receptor binding	1/476	1/23632	0.0201422	0.552794
1	GO:0052591	MF	sn-glycerol-3-phosphate:ubiquinone-8 oxidoreductase activity	1/476	1/23632	0.0201422	0.552794
1	GO:0052590	MF	sn-glycerol-3-phosphate:ubiquinone oxidoreductase activity	1/476	1/23632	0.0201422	0.552794
1	GO:0030377	MF	urokinase plasminogen activator receptor activity	1/476	1/23632	0.0201422	0.552794
1	GO:0070042	MF	rRNA (uridine-N3-)-methyltransferase activity	1/476	1/23632	0.0201422	0.552794
8	GO:0061135	MF	endopeptidase regulator activity	8/476	167/23632	0.020199	0.553557
6	GO:0017148	BP	negative regulation of translation	6/476	106/23632	0.0204137	0.558637
4	GO:0060021	BP	roof of mouth development	4/476	52/23632	0.0205662	0.562005
5	GO:0061041	BP	regulation of wound healing	5/476	78/23632	0.0206257	0.562826
8	GO:0051480	BP	regulation of cytosolic calcium ion concentration	8/476	168/23632	0.0208503	0.568142
5	GO:0140056	BP	organelle localization by membrane tethering	5/476	79/23632	0.0216672	0.589559
4	GO:0007266	BP	Rho protein signal transduction	4/476	53/23632	0.0219015	0.595085
7	GO:0044449	CC	contractile fiber part	7/476	138/23632	0.0219398	0.595278
3	GO:0048168	BP	regulation of neuronal synaptic plasticity	3/476	30/23632	0.0220359	0.59659
16	GO:0048471	CC	perinuclear region of cytoplasm	16/476	432/23632	0.0220507	0.59659
11	GO:0019221	BP	cytokine-mediated signaling pathway	11/476	262/23632	0.022444	0.606369
5	GO:0050921	BP	positive regulation of chemotaxis	5/476	80/23632	0.0227424	0.613562
4	GO:0060562	BP	epithelial tube morphogenesis	4/476	54/23632	0.0232887	0.617648
2	GO:0048384	BP	retinoic acid receptor signaling pathway	2/476	12/23632	0.0233796	0.617648
2	GO:0045576	BP	mast cell activation	2/476	12/23632	0.0233796	0.617648
2	GO:0008210	BP	estrogen metabolic process	2/476	12/23632	0.0233796	0.617648
2	GO:0031016	BP	pancreas development	2/476	12/23632	0.0233796	0.617648
2	GO:0010464	BP	regulation of mesenchymal cell proliferation	2/476	12/23632	0.0233796	0.617648
2	GO:0070208	BP	protein heterotrimerization	2/476	12/23632	0.0233796	0.617648
2	GO:0007617	BP	mating behavior	2/476	12/23632	0.0233796	0.617648
2	GO:0030950	BP	establishment or maintenance of actin cytoskeleton polarity	2/476	12/23632	0.0233796	0.617648
2	GO:0031281	BP	positive regulation of cyclase activity	2/476	12/23632	0.0233796	0.617648
2	GO:0060632	BP	regulation of microtubule-based movement	2/476	12/23632	0.0233796	0.617648
2	GO:0021542	BP	dentate gyrus development	2/476	12/23632	0.0233796	0.617648
2	GO:0032153	CC	cell division site	2/476	12/23632	0.0233796	0.617648
2	GO:0016863	MF	intramolecular oxidoreductase activity, transposing C=C bonds	2/476	12/23632	0.0233796	0.617648
2	GO:0004032	MF	alditol:NADP+ 1-oxidoreductase activity	2/476	12/23632	0.0233796	0.617648
11	GO:0009991	BP	response to extracellular stimulus	11/476	265/23632	0.0235461	0.62102
8	GO:0070848	BP	response to growth factor	8/476	172/23632	0.0236049	0.62102
9	GO:0061134	MF	peptidase regulator activity	9/476	205/23632	0.0235982	0.62102
5	GO:0050671	BP	positive regulation of lymphocyte proliferation	5/476	81/23632	0.0238515	0.624921
5	GO:0032946	BP	positive regulation of mononuclear cell proliferation	5/476	81/23632	0.0238515	0.624921
5	GO:0016835	MF	carbon-oxygen lyase activity	5/476	81/23632	0.0238515	0.624921
3	GO:0033628	BP	regulation of cell adhesion mediated by integrin	3/476	31/23632	0.0240407	0.625584
3	GO:0071674	BP	mononuclear cell migration	3/476	31/23632	0.0240407	0.625584
3	GO:0006024	BP	glycosaminoglycan biosynthetic process	3/476	31/23632	0.0240407	0.625584
3	GO:0019956	MF	chemokine binding	3/476	31/23632	0.0240407	0.625584
8	GO:0009897	CC	external side of plasma membrane	8/476	173/23632	0.0243316	0.63229
62	GO:0010604	BP	positive regulation of macromolecule metabolic process	62/476	2339/23632	0.0243775	0.63262
4	GO:2000300	BP	regulation of synaptic vesicle exocytosis	4/476	55/23632	0.024728	0.640844
186	GO:0008152	BP	metabolic process	186/476	8083/23632	0.0247702	0.641069
20	GO:0000981	MF	DNA-binding transcription factor activity, RNA polymerase II-specific	20/476	593/23632	0.0249129	0.643887
5	GO:0051592	BP	response to calcium ion	5/476	82/23632	0.0249948	0.64513
11	GO:0010035	BP	response to inorganic substance	11/476	269/23632	0.0251639	0.648616
59	GO:0051173	BP	positive regulation of nitrogen compound metabolic process	59/476	2205/23632	0.0254188	0.654301
14	GO:0042578	MF	phosphoric ester hydrolase activity	14/476	378/23632	0.0256912	0.659564
8	GO:0030414	MF	peptidase inhibitor activity	8/476	175/23632	0.0258318	0.662252
11	GO:0002683	BP	negative regulation of immune system process	11/476	271/23632	0.0260372	0.662407
3	GO:0030858	BP	positive regulation of epithelial cell differentiation	3/476	32/23632	0.0261409	0.662407
3	GO:0071675	BP	regulation of mononuclear cell migration	3/476	32/23632	0.0261409	0.662407
3	GO:2000404	BP	regulation of T cell migration	3/476	32/23632	0.0261409	0.662407
3	GO:0046006	BP	regulation of activated T cell proliferation	3/476	32/23632	0.0261409	0.662407
4	GO:0048514	BP	blood vessel morphogenesis	4/476	56/23632	0.0262199	0.662407
3	GO:1990777	CC	lipoprotein particle	3/476	32/23632	0.0261409	0.662407
3	GO:0034358	CC	plasma lipoprotein particle	3/476	32/23632	0.0261409	0.662407
5	GO:0031225	CC	anchored component of membrane	5/476	83/23632	0.0261728	0.662407
3	GO:0043621	MF	protein self-association	3/476	32/23632	0.0261409	0.662407
4	GO:0030544	MF	Hsp70 protein binding	4/476	56/23632	0.0262199	0.662407
16	GO:0001775	BP	cell activation	16/476	450/23632	0.0262764	0.662869
41	GO:0031982	CC	vesicle	41/476	1449/23632	0.0263076	0.662869
6	GO:0050679	BP	positive regulation of epithelial cell proliferation	6/476	113/23632	0.0269371	0.675445
52	GO:0010605	BP	negative regulation of macromolecule metabolic process	52/476	1915/23632	0.0270721	0.675445
10	GO:0071407	BP	cellular response to organic cyclic compound	10/476	228/23632	0.0271426	0.675445
2	GO:0002689	BP	negative regulation of leukocyte chemotaxis	2/476	13/23632	0.0272671	0.675445
2	GO:1904037	BP	positive regulation of epithelial cell apoptotic process	2/476	13/23632	0.0272671	0.675445
2	GO:0010820	BP	positive regulation of T cell chemotaxis	2/476	13/23632	0.0272671	0.675445
2	GO:1900745	BP	positive regulation of p38MAPK cascade	2/476	13/23632	0.0272671	0.675445
2	GO:0010880	BP	regulation of release of sequestered calcium ion into cytosol by sarcoplasmic reticulum	2/476	13/23632	0.0272671	0.675445
2	GO:0018158	BP	protein oxidation	2/476	13/23632	0.0272671	0.675445
2	GO:0045649	BP	regulation of macrophage differentiation	2/476	13/23632	0.0272671	0.675445
2	GO:0033630	BP	positive regulation of cell adhesion mediated by integrin	2/476	13/23632	0.0272671	0.675445
2	GO:0050786	MF	RAGE receptor binding	2/476	13/23632	0.0272671	0.675445
2	GO:0048019	MF	receptor antagonist activity	2/476	13/23632	0.0272671	0.675445
5	GO:0070665	BP	positive regulation of leukocyte proliferation	5/476	84/23632	0.0273856	0.675748
5	GO:0006022	BP	aminoglycan metabolic process	5/476	84/23632	0.0273856	0.675748
5	GO:2000045	BP	regulation of G1/S transition of mitotic cell cycle	5/476	84/23632	0.0273856	0.675748
20	GO:0008284	BP	positive regulation of cell population proliferation	20/476	605/23632	0.027538	0.678631
4	GO:0034637	BP	cellular carbohydrate biosynthetic process	4/476	57/23632	0.0277646	0.679824
4	GO:0034614	BP	cellular response to reactive oxygen species	4/476	57/23632	0.0277646	0.679824
4	GO:0019730	BP	antimicrobial humoral response	4/476	57/23632	0.0277646	0.679824
4	GO:0051648	BP	vesicle localization	4/476	57/23632	0.0277646	0.679824
4	GO:0016836	MF	hydro-lyase activity	4/476	57/23632	0.0277646	0.679824
6	GO:0034249	BP	negative regulation of cellular amide metabolic process	6/476	114/23632	0.0279694	0.683959
16	GO:0044283	BP	small molecule biosynthetic process	16/476	456/23632	0.0281631	0.687815
3	GO:0070301	BP	cellular response to hydrogen peroxide	3/476	33/23632	0.0283363	0.690276
3	GO:0009071	BP	serine family amino acid catabolic process	3/476	33/23632	0.0283363	0.690276
5	GO:0035567	BP	non-canonical Wnt signaling pathway	5/476	85/23632	0.0286336	0.694858
5	GO:0022406	BP	membrane docking	5/476	85/23632	0.0286336	0.694858
5	GO:0031124	BP	mRNA 3'-end processing	5/476	85/23632	0.0286336	0.694858
25	GO:0031401	BP	positive regulation of protein modification process	25/476	800/23632	0.028854	0.699276
33	GO:0035556	BP	intracellular signal transduction	33/476	1122/23632	0.0289257	0.699276
11	GO:0016791	MF	phosphatase activity	11/476	277/23632	0.0289201	0.699276
6	GO:0008213	BP	protein alkylation	6/476	115/23632	0.0290274	0.699961
6	GO:0006479	BP	protein methylation	6/476	115/23632	0.0290274	0.699961
10	GO:0010959	BP	regulation of metal ion transport	10/476	234/23632	0.0291275	0.701487
4	GO:0006378	BP	mRNA polyadenylation	4/476	58/23632	0.0293626	0.706257
80	GO:0007165	BP	signal transduction	80/476	3164/23632	0.029534	0.709486
15	GO:0034762	BP	regulation of transmembrane transport	15/476	408/23632	0.029718	0.713007
6	GO:0036293	BP	response to decreased oxygen levels	6/476	116/23632	0.0301114	0.720366
6	GO:0001666	BP	response to hypoxia	6/476	116/23632	0.0301114	0.720366
15	GO:0000978	MF	RNA polymerase II proximal promoter sequence-specific DNA binding	15/476	410/23632	0.030138	0.720366
7	GO:0015980	BP	energy derivation by oxidation of organic compounds	7/476	148/23632	0.0305967	0.726017
7	GO:0045637	BP	regulation of myeloid cell differentiation	7/476	148/23632	0.0305967	0.726017
3	GO:0071385	BP	cellular response to glucocorticoid stimulus	3/476	34/23632	0.0306264	0.726017
3	GO:0070206	BP	protein trimerization	3/476	34/23632	0.0306264	0.726017
3	GO:0032994	CC	protein-lipid complex	3/476	34/23632	0.0306264	0.726017
17	GO:0099512	CC	supramolecular fiber	17/476	483/23632	0.030717	0.726017
17	GO:0099080	CC	supramolecular complex	17/476	483/23632	0.030717	0.726017
17	GO:0099081	CC	supramolecular polymer	17/476	483/23632	0.030717	0.726017
7	GO:0004222	MF	metalloendopeptidase activity	7/476	148/23632	0.0305967	0.726017
21	GO:0000976	MF	transcription regulatory region sequence-specific DNA binding	21/476	641/23632	0.0307621	0.726184
4	GO:0032869	BP	cellular response to insulin stimulus	4/476	59/23632	0.0310139	0.728481
4	GO:0071695	BP	anatomical structure maturation	4/476	59/23632	0.0310139	0.728481
10	GO:0022407	BP	regulation of cell-cell adhesion	10/476	239/23632	0.031164	0.728481
2	GO:0048791	BP	calcium ion-regulated exocytosis of neurotransmitter	2/476	14/23632	0.0313941	0.728481
2	GO:0000266	BP	mitochondrial fission	2/476	14/23632	0.0313941	0.728481
2	GO:0014912	BP	negative regulation of smooth muscle cell migration	2/476	14/23632	0.0313941	0.728481
2	GO:0033005	BP	positive regulation of mast cell activation	2/476	14/23632	0.0313941	0.728481
2	GO:0050884	BP	neuromuscular process controlling posture	2/476	14/23632	0.0313941	0.728481
2	GO:0042551	BP	neuron maturation	2/476	14/23632	0.0313941	0.728481
2	GO:0001975	BP	response to amphetamine	2/476	14/23632	0.0313941	0.728481
2	GO:0051349	BP	positive regulation of lyase activity	2/476	14/23632	0.0313941	0.728481
2	GO:0042448	BP	progesterone metabolic process	2/476	14/23632	0.0313941	0.728481
2	GO:0010866	BP	regulation of triglyceride biosynthetic process	2/476	14/23632	0.0313941	0.728481
2	GO:0048593	BP	camera-type eye morphogenesis	2/476	14/23632	0.0313941	0.728481
21	GO:0032269	BP	negative regulation of cellular protein metabolic process	21/476	646/23632	0.0317112	0.734945
107	GO:0051171	BP	regulation of nitrogen compound metabolic process	107/476	4387/23632	0.0318237	0.736656
4	GO:0045621	BP	positive regulation of lymphocyte differentiation	4/476	60/23632	0.0327189	0.745626
3	GO:0071466	BP	cellular response to xenobiotic stimulus	3/476	35/23632	0.0330108	0.745626
3	GO:0043542	BP	endothelial cell migration	3/476	35/23632	0.0330108	0.745626
3	GO:0042531	BP	positive regulation of tyrosine phosphorylation of STAT protein	3/476	35/23632	0.0330108	0.745626
3	GO:0033238	BP	regulation of cellular amine metabolic process	3/476	35/23632	0.0330108	0.745626
13	GO:0048731	BP	system development	13/476	353/23632	0.0336242	0.745626
109	GO:0080090	BP	regulation of primary metabolic process	109/476	4505/23632	0.0337992	0.745626
4	GO:0043506	BP	regulation of JUN kinase activity	4/476	61/23632	0.0344777	0.745626
4	GO:0042102	BP	positive regulation of T cell proliferation	4/476	61/23632	0.0344777	0.745626
4	GO:0045638	BP	negative regulation of myeloid cell differentiation	4/476	61/23632	0.0344777	0.745626
17	GO:0048646	BP	anatomical structure formation involved in morphogenesis	17/476	500/23632	0.0346805	0.745626
6	GO:0034764	BP	positive regulation of transmembrane transport	6/476	120/23632	0.0347113	0.745626
8	GO:1903037	BP	regulation of leukocyte cell-cell adhesion	8/476	186/23632	0.0352439	0.745626
3	GO:0046637	BP	regulation of alpha-beta T cell differentiation	3/476	36/23632	0.0354891	0.745626
3	GO:1904427	BP	positive regulation of calcium ion transmembrane transport	3/476	36/23632	0.0354891	0.745626
3	GO:0048661	BP	positive regulation of smooth muscle cell proliferation	3/476	36/23632	0.0354891	0.745626
2	GO:0048008	BP	platelet-derived growth factor receptor signaling pathway	2/476	15/23632	0.0357494	0.745626
2	GO:0030952	BP	establishment or maintenance of cytoskeleton polarity	2/476	15/23632	0.0357494	0.745626
6	GO:0070374	BP	positive regulation of ERK1 and ERK2 cascade	6/476	121/23632	0.0359282	0.745626
4	GO:0051282	BP	regulation of sequestering of calcium ion	4/476	62/23632	0.0362904	0.745626
5	GO:0048469	BP	cell maturation	5/476	91/23632	0.036874	0.745626
10	GO:0071396	BP	cellular response to lipid	10/476	250/23632	0.0368903	0.745626
15	GO:0046903	BP	secretion	15/476	432/23632	0.0369644	0.745626
6	GO:0050870	BP	positive regulation of T cell activation	6/476	122/23632	0.0371721	0.745626
12	GO:0009887	BP	animal organ morphogenesis	12/476	312/23632	0.0376737	0.745626
3	GO:0006904	BP	vesicle docking involved in exocytosis	3/476	37/23632	0.0380606	0.745626
3	GO:0010862	BP	positive regulation of pathway-restricted SMAD protein phosphorylation	3/476	37/23632	0.0380606	0.745626
5	GO:0010951	BP	negative regulation of endopeptidase activity	5/476	92/23632	0.0383746	0.745626
6	GO:0007626	BP	locomotory behavior	6/476	123/23632	0.0384432	0.745626
7	GO:0046034	BP	ATP metabolic process	7/476	156/23632	0.0389866	0.745626
1	GO:0007624	BP	ultradian rhythm	1/476	2/23632	0.0398795	0.745626
1	GO:0035385	BP	Roundabout signaling pathway	1/476	2/23632	0.0398795	0.745626
1	GO:1902913	BP	positive regulation of neuroepithelial cell differentiation	1/476	2/23632	0.0398795	0.745626
1	GO:0098706	BP	iron ion import across cell outer membrane	1/476	2/23632	0.0398795	0.745626
1	GO:1903984	BP	positive regulation of TRAIL-activated apoptotic signaling pathway	1/476	2/23632	0.0398795	0.745626
1	GO:0097187	BP	dentinogenesis	1/476	2/23632	0.0398795	0.745626
1	GO:0061470	BP	T follicular helper cell differentiation	1/476	2/23632	0.0398795	0.745626
1	GO:0014722	BP	regulation of skeletal muscle contraction by calcium ion signaling	1/476	2/23632	0.0398795	0.745626
1	GO:0106020	BP	regulation of vesicle docking	1/476	2/23632	0.0398795	0.745626
1	GO:0070294	BP	renal sodium ion absorption	1/476	2/23632	0.0398795	0.745626
1	GO:0035469	BP	determination of pancreatic left/right asymmetry	1/476	2/23632	0.0398795	0.745626
1	GO:0001300	BP	chronological cell aging	1/476	2/23632	0.0398795	0.745626
1	GO:2000858	BP	regulation of aldosterone secretion	1/476	2/23632	0.0398795	0.745626
1	GO:2000855	BP	regulation of mineralocorticoid secretion	1/476	2/23632	0.0398795	0.745626
1	GO:0048550	BP	negative regulation of pinocytosis	1/476	2/23632	0.0398795	0.745626
1	GO:0060279	BP	positive regulation of ovulation	1/476	2/23632	0.0398795	0.745626
1	GO:0060278	BP	regulation of ovulation	1/476	2/23632	0.0398795	0.745626
1	GO:0048799	BP	animal organ maturation	1/476	2/23632	0.0398795	0.745626
1	GO:0042866	BP	pyruvate biosynthetic process	1/476	2/23632	0.0398795	0.745626
1	GO:0032328	BP	alanine transport	1/476	2/23632	0.0398795	0.745626
1	GO:0034112	BP	positive regulation of homotypic cell-cell adhesion	1/476	2/23632	0.0398795	0.745626
1	GO:1905563	BP	negative regulation of vascular endothelial cell proliferation	1/476	2/23632	0.0398795	0.745626
1	GO:0090037	BP	positive regulation of protein kinase C signaling	1/476	2/23632	0.0398795	0.745626
1	GO:0061364	BP	apoptotic process involved in luteolysis	1/476	2/23632	0.0398795	0.745626
1	GO:0051918	BP	negative regulation of fibrinolysis	1/476	2/23632	0.0398795	0.745626
1	GO:2000098	BP	negative regulation of smooth muscle cell-matrix adhesion	1/476	2/23632	0.0398795	0.745626
1	GO:2001260	BP	regulation of semaphorin-plexin signaling pathway	1/476	2/23632	0.0398795	0.745626
1	GO:1902174	BP	positive regulation of keratinocyte apoptotic process	1/476	2/23632	0.0398795	0.745626
1	GO:0015888	BP	thiamine transport	1/476	2/23632	0.0398795	0.745626
1	GO:0032765	BP	positive regulation of mast cell cytokine production	1/476	2/23632	0.0398795	0.745626
1	GO:0097006	BP	regulation of plasma lipoprotein particle levels	1/476	2/23632	0.0398795	0.745626
1	GO:0046881	BP	positive regulation of follicle-stimulating hormone secretion	1/476	2/23632	0.0398795	0.745626
1	GO:0008355	BP	olfactory learning	1/476	2/23632	0.0398795	0.745626
1	GO:0019566	BP	arabinose metabolic process	1/476	2/23632	0.0398795	0.745626
1	GO:0070669	BP	response to interleukin-2	1/476	2/23632	0.0398795	0.745626
1	GO:0033082	BP	regulation of extrathymic T cell differentiation	1/476	2/23632	0.0398795	0.745626
1	GO:0060478	BP	acrosomal vesicle exocytosis	1/476	2/23632	0.0398795	0.745626
1	GO:0097531	BP	mast cell migration	1/476	2/23632	0.0398795	0.745626
1	GO:0040030	BP	regulation of molecular function, epigenetic	1/476	2/23632	0.0398795	0.745626
1	GO:0060028	BP	convergent extension involved in axis elongation	1/476	2/23632	0.0398795	0.745626
1	GO:0032713	BP	negative regulation of interleukin-4 production	1/476	2/23632	0.0398795	0.745626
1	GO:1901624	BP	negative regulation of lymphocyte chemotaxis	1/476	2/23632	0.0398795	0.745626
1	GO:0045763	BP	negative regulation of cellular amino acid metabolic process	1/476	2/23632	0.0398795	0.745626
1	GO:0051548	BP	negative regulation of keratinocyte migration	1/476	2/23632	0.0398795	0.745626
1	GO:1905429	BP	response to glycine	1/476	2/23632	0.0398795	0.745626
1	GO:0001550	BP	ovarian cumulus expansion	1/476	2/23632	0.0398795	0.745626
1	GO:0042492	BP	gamma-delta T cell differentiation	1/476	2/23632	0.0398795	0.745626
1	GO:1901666	BP	positive regulation of NAD+ ADP-ribosyltransferase activity	1/476	2/23632	0.0398795	0.745626
1	GO:1901664	BP	regulation of NAD+ ADP-ribosyltransferase activity	1/476	2/23632	0.0398795	0.745626
1	GO:0061626	BP	pharyngeal arch artery morphogenesis	1/476	2/23632	0.0398795	0.745626
1	GO:0021759	BP	globus pallidus development	1/476	2/23632	0.0398795	0.745626
1	GO:0033239	BP	negative regulation of cellular amine metabolic process	1/476	2/23632	0.0398795	0.745626
1	GO:2000118	BP	regulation of sodium-dependent phosphate transport	1/476	2/23632	0.0398795	0.745626
1	GO:0032915	BP	positive regulation of transforming growth factor beta2 production	1/476	2/23632	0.0398795	0.745626
1	GO:0072592	BP	oxygen metabolic process	1/476	2/23632	0.0398795	0.745626
1	GO:0002933	BP	lipid hydroxylation	1/476	2/23632	0.0398795	0.745626
1	GO:1990443	BP	peptidyl-threonine autophosphorylation	1/476	2/23632	0.0398795	0.745626
1	GO:0002305	BP	CD8-positive, gamma-delta intraepithelial T cell differentiation	1/476	2/23632	0.0398795	0.745626
1	GO:0002304	BP	gamma-delta intraepithelial T cell differentiation	1/476	2/23632	0.0398795	0.745626
1	GO:0090272	BP	negative regulation of fibroblast growth factor production	1/476	2/23632	0.0398795	0.745626
1	GO:0060179	BP	male mating behavior	1/476	2/23632	0.0398795	0.745626
1	GO:0046813	BP	receptor-mediated virion attachment to host cell	1/476	2/23632	0.0398795	0.745626
1	GO:0060197	BP	cloacal septation	1/476	2/23632	0.0398795	0.745626
1	GO:0019550	BP	glutamate catabolic process to aspartate	1/476	2/23632	0.0398795	0.745626
1	GO:0019551	BP	glutamate catabolic process to 2-oxoglutarate	1/476	2/23632	0.0398795	0.745626
1	GO:1903979	BP	negative regulation of microglial cell activation	1/476	2/23632	0.0398795	0.745626
1	GO:0060675	BP	ureteric bud morphogenesis	1/476	2/23632	0.0398795	0.745626
1	GO:1902445	BP	regulation of mitochondrial membrane permeability involved in programmed necrotic cell death	1/476	2/23632	0.0398795	0.745626
1	GO:1904184	BP	positive regulation of pyruvate dehydrogenase activity	1/476	2/23632	0.0398795	0.745626
1	GO:0046398	BP	UDP-glucuronate metabolic process	1/476	2/23632	0.0398795	0.745626
1	GO:0035498	BP	carnosine metabolic process	1/476	2/23632	0.0398795	0.745626
1	GO:0061889	BP	negative regulation of astrocyte activation	1/476	2/23632	0.0398795	0.745626
1	GO:0071910	BP	determination of liver left/right asymmetry	1/476	2/23632	0.0398795	0.745626
1	GO:1903422	BP	negative regulation of synaptic vesicle recycling	1/476	2/23632	0.0398795	0.745626
1	GO:2000276	BP	negative regulation of oxidative phosphorylation uncoupler activity	1/476	2/23632	0.0398795	0.745626
1	GO:0045588	BP	positive regulation of gamma-delta T cell differentiation	1/476	2/23632	0.0398795	0.745626
1	GO:0032278	BP	positive regulation of gonadotropin secretion	1/476	2/23632	0.0398795	0.745626
1	GO:2000211	BP	regulation of glutamate metabolic process	1/476	2/23632	0.0398795	0.745626
1	GO:1901383	BP	negative regulation of chorionic trophoblast cell proliferation	1/476	2/23632	0.0398795	0.745626
1	GO:1904352	BP	positive regulation of protein catabolic process in the vacuole	1/476	2/23632	0.0398795	0.745626
1	GO:0010899	BP	regulation of phosphatidylcholine catabolic process	1/476	2/23632	0.0398795	0.745626
1	GO:1903121	BP	regulation of TRAIL-activated apoptotic signaling pathway	1/476	2/23632	0.0398795	0.745626
1	GO:0019276	BP	UDP-N-acetylgalactosamine metabolic process	1/476	2/23632	0.0398795	0.745626
1	GO:1902730	BP	positive regulation of proteoglycan biosynthetic process	1/476	2/23632	0.0398795	0.745626
1	GO:2000458	BP	regulation of astrocyte chemotaxis	1/476	2/23632	0.0398795	0.745626
1	GO:0043308	BP	eosinophil degranulation	1/476	2/23632	0.0398795	0.745626
1	GO:0043307	BP	eosinophil activation	1/476	2/23632	0.0398795	0.745626
1	GO:0010666	BP	positive regulation of cardiac muscle cell apoptotic process	1/476	2/23632	0.0398795	0.745626
1	GO:0010663	BP	positive regulation of striated muscle cell apoptotic process	1/476	2/23632	0.0398795	0.745626
1	GO:0046373	BP	L-arabinose metabolic process	1/476	2/23632	0.0398795	0.745626
1	GO:0014809	BP	regulation of skeletal muscle contraction by regulation of release of sequestered calcium ion	1/476	2/23632	0.0398795	0.745626
1	GO:2000416	BP	regulation of eosinophil migration	1/476	2/23632	0.0398795	0.745626
1	GO:1901329	BP	regulation of odontoblast differentiation	1/476	2/23632	0.0398795	0.745626
1	GO:0002278	BP	eosinophil activation involved in immune response	1/476	2/23632	0.0398795	0.745626
1	GO:0001922	BP	B-1 B cell homeostasis	1/476	2/23632	0.0398795	0.745626
1	GO:0048570	BP	notochord morphogenesis	1/476	2/23632	0.0398795	0.745626
1	GO:0014866	BP	skeletal myofibril assembly	1/476	2/23632	0.0398795	0.745626
5	GO:1902806	BP	regulation of cell cycle G1/S phase transition	5/476	93/23632	0.0399121	0.745626
87	GO:0005737	CC	cytoplasm	87/476	3491/23632	0.0364753	0.745626
1	GO:1990622	CC	CHOP-ATF3 complex	1/476	2/23632	0.0398795	0.745626
1	GO:0070381	CC	endosome to plasma membrane transport vesicle	1/476	2/23632	0.0398795	0.745626
1	GO:0005584	CC	collagen type I trimer	1/476	2/23632	0.0398795	0.745626
1	GO:0042022	CC	interleukin-12 receptor complex	1/476	2/23632	0.0398795	0.745626
1	GO:1990769	CC	proximal neuron projection	1/476	2/23632	0.0398795	0.745626
1	GO:1990578	CC	perinuclear endoplasmic reticulum membrane	1/476	2/23632	0.0398795	0.745626
1	GO:0097356	CC	perinucleolar compartment	1/476	2/23632	0.0398795	0.745626
6	GO:0005516	MF	calmodulin binding	6/476	118/23632	0.0323583	0.745626
15	GO:0000987	MF	proximal promoter sequence-specific DNA binding	15/476	419/23632	0.0324389	0.745626
15	GO:0003924	MF	GTPase activity	15/476	420/23632	0.0327363	0.745626
6	GO:0008528	MF	G protein-coupled peptide receptor activity	6/476	120/23632	0.0347113	0.745626
3	GO:0001540	MF	amyloid-beta binding	3/476	36/23632	0.0354891	0.745626
2	GO:0017017	MF	MAP kinase tyrosine/serine/threonine phosphatase activity	2/476	15/23632	0.0357494	0.745626
2	GO:0033549	MF	MAP kinase phosphatase activity	2/476	15/23632	0.0357494	0.745626
27	GO:0030234	MF	enzyme regulator activity	27/476	880/23632	0.036182	0.745626
4	GO:0050661	MF	NADP binding	4/476	62/23632	0.0362904	0.745626
3	GO:0051879	MF	Hsp90 protein binding	3/476	37/23632	0.0380606	0.745626
4	GO:0005496	MF	steroid binding	4/476	63/23632	0.0381572	0.745626
1	GO:0004666	MF	prostaglandin-endoperoxide synthase activity	1/476	2/23632	0.0398795	0.745626
1	GO:1902379	MF	chemoattractant activity involved in axon guidance	1/476	2/23632	0.0398795	0.745626
1	GO:0004807	MF	triose-phosphate isomerase activity	1/476	2/23632	0.0398795	0.745626
1	GO:0034714	MF	type III transforming growth factor beta receptor binding	1/476	2/23632	0.0398795	0.745626
1	GO:0031735	MF	CCR10 chemokine receptor binding	1/476	2/23632	0.0398795	0.745626
1	GO:0031730	MF	CCR5 chemokine receptor binding	1/476	2/23632	0.0398795	0.745626
1	GO:0070740	MF	tubulin-glutamic acid ligase activity	1/476	2/23632	0.0398795	0.745626
1	GO:0004743	MF	pyruvate kinase activity	1/476	2/23632	0.0398795	0.745626
1	GO:0052723	MF	inositol hexakisphosphate 1-kinase activity	1/476	2/23632	0.0398795	0.745626
1	GO:0052724	MF	inositol hexakisphosphate 3-kinase activity	1/476	2/23632	0.0398795	0.745626
1	GO:0042010	MF	interleukin-15 receptor activity	1/476	2/23632	0.0398795	0.745626
1	GO:0050252	MF	retinol O-fatty-acyltransferase activity	1/476	2/23632	0.0398795	0.745626
1	GO:0050347	MF	trans-octaprenyltranstransferase activity	1/476	2/23632	0.0398795	0.745626
1	GO:0000010	MF	trans-hexaprenyltranstransferase activity	1/476	2/23632	0.0398795	0.745626
1	GO:0050682	MF	AF-2 domain binding	1/476	2/23632	0.0398795	0.745626
1	GO:0016517	MF	interleukin-12 receptor activity	1/476	2/23632	0.0398795	0.745626
1	GO:0001691	MF	pseudophosphatase activity	1/476	2/23632	0.0398795	0.745626
1	GO:0030229	MF	very-low-density lipoprotein particle receptor activity	1/476	2/23632	0.0398795	0.745626
1	GO:0101021	MF	estrogen 2-hydroxylase activity	1/476	2/23632	0.0398795	0.745626
1	GO:0008865	MF	fructokinase activity	1/476	2/23632	0.0398795	0.745626
1	GO:0032542	MF	sulfiredoxin activity	1/476	2/23632	0.0398795	0.745626
1	GO:0047173	MF	phosphatidylcholine-retinol O-acyltransferase activity	1/476	2/23632	0.0398795	0.745626
1	GO:0052858	MF	peptidyl-lysine acetyltransferase activity	1/476	2/23632	0.0398795	0.745626
1	GO:0005157	MF	macrophage colony-stimulating factor receptor binding	1/476	2/23632	0.0398795	0.745626
1	GO:0016436	MF	rRNA (uridine) methyltransferase activity	1/476	2/23632	0.0398795	0.745626
1	GO:0004618	MF	phosphoglycerate kinase activity	1/476	2/23632	0.0398795	0.745626
1	GO:0003941	MF	L-serine ammonia-lyase activity	1/476	2/23632	0.0398795	0.745626
1	GO:0016492	MF	G protein-coupled neurotensin receptor activity	1/476	2/23632	0.0398795	0.745626
1	GO:0070576	MF	vitamin D 24-hydroxylase activity	1/476	2/23632	0.0398795	0.745626
1	GO:0000832	MF	inositol hexakisphosphate 5-kinase activity	1/476	2/23632	0.0398795	0.745626
1	GO:0038100	MF	nodal binding	1/476	2/23632	0.0398795	0.745626
1	GO:0004698	MF	calcium-dependent protein kinase C activity	1/476	2/23632	0.0398795	0.745626
1	GO:0016901	MF	oxidoreductase activity, acting on the CH-OH group of donors, quinone or similar compound as acceptor	1/476	2/23632	0.0398795	0.745626
1	GO:0046556	MF	alpha-L-arabinofuranosidase activity	1/476	2/23632	0.0398795	0.745626
1	GO:0070739	MF	protein-glutamic acid ligase activity	1/476	2/23632	0.0398795	0.745626
1	GO:0099508	MF	voltage-gated ion channel activity involved in regulation of presynaptic membrane potential	1/476	2/23632	0.0398795	0.745626
1	GO:0035718	MF	macrophage migration inhibitory factor binding	1/476	2/23632	0.0398795	0.745626
1	GO:0003868	MF	4-hydroxyphenylpyruvate dioxygenase activity	1/476	2/23632	0.0398795	0.745626
1	GO:0008142	MF	oxysterol binding	1/476	2/23632	0.0398795	0.745626
1	GO:0004340	MF	glucokinase activity	1/476	2/23632	0.0398795	0.745626
1	GO:0019158	MF	mannokinase activity	1/476	2/23632	0.0398795	0.745626
1	GO:0004368	MF	glycerol-3-phosphate dehydrogenase (quinone) activity	1/476	2/23632	0.0398795	0.745626
1	GO:0004794	MF	L-threonine ammonia-lyase activity	1/476	2/23632	0.0398795	0.745626
1	GO:0004609	MF	phosphatidylserine decarboxylase activity	1/476	2/23632	0.0398795	0.745626
27	GO:0051094	BP	positive regulation of developmental process	27/476	906/23632	0.0399996	0.746529
9	GO:0046394	BP	carboxylic acid biosynthetic process	9/476	209/23632	0.040262	0.747428
2	GO:0043922	BP	negative regulation by host of viral transcription	2/476	16/23632	0.0403221	0.747428
2	GO:0051180	BP	vitamin transport	2/476	16/23632	0.0403221	0.747428
2	GO:0034110	BP	regulation of homotypic cell-cell adhesion	2/476	16/23632	0.0403221	0.747428
2	GO:0060412	BP	ventricular septum morphogenesis	2/476	16/23632	0.0403221	0.747428
2	GO:0050850	BP	positive regulation of calcium-mediated signaling	2/476	16/23632	0.0403221	0.747428
2	GO:0021915	BP	neural tube development	2/476	16/23632	0.0403221	0.747428
3	GO:0061045	BP	negative regulation of wound healing	3/476	38/23632	0.0407245	0.754155
6	GO:0070482	BP	response to oxygen levels	6/476	125/23632	0.0410677	0.759773
7	GO:0071363	BP	cellular response to growth factor stimulus	7/476	158/23632	0.0412973	0.762541
7	GO:0051251	BP	positive regulation of lymphocyte activation	7/476	158/23632	0.0412973	0.762541
5	GO:0010466	BP	negative regulation of peptidase activity	5/476	94/23632	0.0414866	0.765295
9	GO:0016053	BP	organic acid biosynthetic process	9/476	212/23632	0.0415965	0.766489
14	GO:0043086	BP	negative regulation of catalytic activity	14/476	392/23632	0.0423127	0.778277
113	GO:0031323	BP	regulation of cellular metabolic process	113/476	4718/23632	0.0424307	0.779695
5	GO:0001667	BP	ameboidal-type cell migration	5/476	95/23632	0.0430981	0.790436
5	GO:0019955	MF	cytokine binding	5/476	95/23632	0.0430981	0.790436
3	GO:0051279	BP	regulation of release of sequestered calcium ion into cytosol	3/476	39/23632	0.04348	0.794385
3	GO:0042035	BP	regulation of cytokine biosynthetic process	3/476	39/23632	0.04348	0.794385
3	GO:0045661	BP	regulation of myoblast differentiation	3/476	39/23632	0.04348	0.794385
3	GO:0002260	BP	lymphocyte homeostasis	3/476	39/23632	0.04348	0.794385
20	GO:0002684	BP	positive regulation of immune system process	20/476	632/23632	0.043652	0.796764
4	GO:0042180	BP	cellular ketone metabolic process	4/476	66/23632	0.044082	0.802309
4	GO:0000082	BP	G1/S transition of mitotic cell cycle	4/476	66/23632	0.044082	0.802309
4	GO:1901655	BP	cellular response to ketone	4/476	66/23632	0.044082	0.802309
9	GO:0020037	MF	heme binding	9/476	217/23632	0.0442035	0.803754
28	GO:0002682	BP	regulation of immune system process	28/476	953/23632	0.0446788	0.808428
2	GO:1904707	BP	positive regulation of vascular smooth muscle cell proliferation	2/476	17/23632	0.0451017	0.808428
2	GO:0043030	BP	regulation of macrophage activation	2/476	17/23632	0.0451017	0.808428
2	GO:0006103	BP	2-oxoglutarate metabolic process	2/476	17/23632	0.0451017	0.808428
2	GO:0044458	BP	motile cilium assembly	2/476	17/23632	0.0451017	0.808428
2	GO:1902742	BP	apoptotic process involved in development	2/476	17/23632	0.0451017	0.808428
2	GO:0007616	BP	long-term memory	2/476	17/23632	0.0451017	0.808428
2	GO:0060706	BP	cell differentiation involved in embryonic placenta development	2/476	17/23632	0.0451017	0.808428
2	GO:0042573	BP	retinoic acid metabolic process	2/476	17/23632	0.0451017	0.808428
2	GO:1904714	BP	regulation of chaperone-mediated autophagy	2/476	17/23632	0.0451017	0.808428
2	GO:0060317	BP	cardiac epithelial to mesenchymal transition	2/476	17/23632	0.0451017	0.808428
2	GO:1903409	BP	reactive oxygen species biosynthetic process	2/476	17/23632	0.0451017	0.808428
2	GO:0055083	BP	monovalent inorganic anion homeostasis	2/476	17/23632	0.0451017	0.808428
2	GO:0005868	CC	cytoplasmic dynein complex	2/476	17/23632	0.0451017	0.808428
10	GO:0099503	CC	secretory vesicle	10/476	262/23632	0.0451387	0.808428
2	GO:0031489	MF	myosin V binding	2/476	17/23632	0.0451017	0.808428
4	GO:0001822	BP	kidney development	4/476	67/23632	0.0461651	0.823716
4	GO:0044843	BP	cell cycle G1/S phase transition	4/476	67/23632	0.0461651	0.823716
4	GO:0019218	BP	regulation of steroid metabolic process	4/476	67/23632	0.0461651	0.823716
3	GO:1903307	BP	positive regulation of regulated secretory pathway	3/476	40/23632	0.0463263	0.82428
3	GO:0099643	BP	signal release from synapse	3/476	40/23632	0.0463263	0.82428
3	GO:0016831	MF	carboxy-lyase activity	3/476	40/23632	0.0463263	0.82428
5	GO:1903707	BP	negative regulation of hemopoiesis	5/476	97/23632	0.0464328	0.824636
5	GO:1903034	BP	regulation of response to wounding	5/476	97/23632	0.0464328	0.824636
12	GO:0097435	BP	supramolecular fiber organization	12/476	332/23632	0.0465109	0.825255
6	GO:0030308	BP	negative regulation of cell growth	6/476	129/23632	0.0466492	0.82694
10	GO:0050804	BP	modulation of chemical synaptic transmission	10/476	264/23632	0.0467206	0.827437
12	GO:0051640	BP	organelle localization	12/476	333/23632	0.0470846	0.833109
10	GO:0099177	BP	regulation of trans-synaptic signaling	10/476	265/23632	0.047534	0.840282
21	GO:0009628	BP	response to abiotic stimulus	21/476	666/23632	0.0479101	0.846146
6	GO:0050670	BP	regulation of lymphocyte proliferation	6/476	130/23632	0.0481145	0.847351
6	GO:0032944	BP	regulation of mononuclear cell proliferation	6/476	130/23632	0.0481145	0.847351
5	GO:0048872	BP	homeostasis of number of cells	5/476	98/23632	0.048156	0.847351
5	GO:0004725	MF	protein tyrosine phosphatase activity	5/476	98/23632	0.048156	0.847351
4	GO:0043631	BP	RNA polyadenylation	4/476	68/23632	0.0483021	0.849138
9	GO:0046906	MF	tetrapyrrole binding	9/476	224/23632	0.0486571	0.85459
3	GO:0043507	BP	positive regulation of JUN kinase activity	3/476	41/23632	0.0492623	0.862921
3	GO:0046888	BP	negative regulation of hormone secretion	3/476	41/23632	0.0492623	0.862921
29	GO:0080134	BP	regulation of response to stress	29/476	999/23632	0.0493646	0.862921
6	GO:0006959	BP	humoral immune response	6/476	131/23632	0.0496079	0.862921
32	GO:0032270	BP	positive regulation of cellular protein metabolic process	32/476	1127/23632	0.0498064	0.862921
