# Supplementary material for: Effects of physical exercise on muscle metabolism and meat quality characteristics of Mongolian sheep
Source: Food Sci Nutr. 2022 Mar 1;10(5):1494–509. doi: 10.1002/fsn3.2768 (PMC9094461; doi:10.1002/fsn3.2768)
Supplement: Supplementary file 4 — Table S4 [file FSN3-10-1494-s003.xlsx]

## Sheet: S4
Num	Pathway id	Description	Ratio_in_study	Ratio_in_pop	Pvalue	Padjust	First Category	Second Category
26	map04060	Cytokine-cytokine receptor interaction	26/413	405/20379	2.59874e-07	7.12055e-05	Environmental Information Processing	Signaling molecules and interaction
14	map04668	TNF signaling pathway	14/413	139/20379	9.30442e-07	0.000127471	Environmental Information Processing	Signal transduction
16	map04062	Chemokine signaling pathway	16/413	213/20379	7.68493e-06	0.000701891	Organismal Systems	Immune system
10	map04933	AGE-RAGE signaling pathway in diabetic complications	10/413	130/20379	0.000321911	0.0176407	Human Diseases	Endocrine and metabolic diseases
9	map04657	IL-17 signaling pathway	9/413	104/20379	0.000266023	0.0182226	Organismal Systems	Immune system
20	map05165	Human papillomavirus infection	20/413	460/20379	0.00121768	0.0476633	Human Diseases	Infectious diseases: Viral
9	map04931	Insulin resistance	9/413	128/20379	0.0012075	0.0551427	Human Diseases	Endocrine and metabolic diseases
8	map04512	ECM-receptor interaction	8/413	111/20379	0.0019096	0.065404	Environmental Information Processing	Signaling molecules and interaction
5	map04930	Type II diabetes mellitus	5/413	50/20379	0.00334278	0.101769	Human Diseases	Endocrine and metabolic diseases
6	map05120	Epithelial cell signaling in Helicobacter pylori infection	6/413	86/20379	0.00804848	0.169637	Human Diseases	Infectious diseases: Bacterial
8	map04620	Toll-like receptor signaling pathway	8/413	140/20379	0.00780704	0.178261	Organismal Systems	Immune system
6	map05230	Central carbon metabolism in cancer	6/413	85/20379	0.00761348	0.189645	Human Diseases	Cancers: Overview
4	map00051	Fructose and mannose metabolism	4/413	42/20379	0.0101386	0.198428	Metabolism	Carbohydrate metabolism
7	map00980	Metabolism of xenobiotics by cytochrome P450	7/413	111/20379	0.00746957	0.204666	Metabolism	Xenobiotics biodegradation and metabolism
12	map05167	Kaposi sarcoma-associated herpesvirus infection	12/413	281/20379	0.0125314	0.228907	Human Diseases	Infectious diseases: Viral
3	map00910	Nitrogen metabolism	3/413	25/20379	0.0136518	0.233788	Metabolism	Energy metabolism
3	map00220	Arginine biosynthesis	3/413	26/20379	0.0152049	0.245066	Metabolism	Amino acid metabolism
6	map05220	Chronic myeloid leukemia	6/413	100/20379	0.0161518	0.245867	Human Diseases	Cancers: Specific types
13	map05163	Human cytomegalovirus infection	13/413	333/20379	0.0188912	0.272431	Human Diseases	Infectious diseases: Viral
5	map05221	Acute myeloid leukemia	5/413	77/20379	0.0200521	0.274714	Human Diseases	Cancers: Specific types
5	map05031	Amphetamine addiction	5/413	80/20379	0.0232409	0.303239	Human Diseases	Substance dependence
10	map04621	NOD-like receptor signaling pathway	10/413	260/20379	0.0399448	0.304025	Organismal Systems	Immune system
8	map04550	Signaling pathways regulating pluripotency of stem cells	8/413	177/20379	0.0281836	0.308892	Cellular Processes	Cellular community - eukaryotes
12	map04010	MAPK signaling pathway	12/413	333/20379	0.039788	0.311483	Environmental Information Processing	Signal transduction
9	map04974	Protein digestion and absorption	9/413	210/20379	0.0278459	0.317908	Organismal Systems	Digestive system
5	map04920	Adipocytokine signaling pathway	5/413	83/20379	0.0267404	0.318559	Organismal Systems	Endocrine system
8	map04066	HIF-1 signaling pathway	8/413	174/20379	0.025801	0.32134	Environmental Information Processing	Signal transduction
4	map04370	VEGF signaling pathway	4/413	63/20379	0.0388503	0.322575	Environmental Information Processing	Signal transduction
4	map01523	Antifolate resistance	4/413	63/20379	0.0388503	0.322575	Human Diseases	Drug resistance: Antineoplastic
5	map04012	ErbB signaling pathway	5/413	95/20379	0.0439924	0.325782	Environmental Information Processing	Signal transduction
18	map05010	Alzheimer disease	18/413	553/20379	0.033792	0.330679	Human Diseases	Neurodegenerative diseases
7	map04380	Osteoclast differentiation	7/413	155/20379	0.0388408	0.332574	Organismal Systems	Development
6	map00140	Steroid hormone biosynthesis	6/413	118/20379	0.033131	0.336218	Metabolism	Lipid metabolism
3	map05020	Prion diseases	3/413	37/20379	0.0386279	0.341421	Human Diseases	Neurodegenerative diseases
9	map05323	Rheumatoid arthritis	9/413	216/20379	0.0325131	0.342638	Human Diseases	Immune diseases
5	map04610	Complement and coagulation cascades	5/413	98/20379	0.049144	0.345268	Organismal Systems	Immune system
6	map04725	Cholinergic synapse	6/413	122/20379	0.0380483	0.347507	Organismal Systems	Nervous system
7	map04068	FoxO signaling pathway	7/413	163/20379	0.0486534	0.350816	Environmental Information Processing	Signal transduction
4	map04913	Ovarian steroidogenesis	4/413	69/20379	0.0513866	0.351998	Organismal Systems	Endocrine system
7	map05146	Amoebiasis	7/413	166/20379	0.0527044	0.35222	Human Diseases	Infectious diseases: Parasitic
22	map05200	Pathways in cancer	22/413	720/20379	0.0374418	0.353761	Human Diseases	Cancers: Overview
6	map04115	p53 signaling pathway	6/413	139/20379	0.063968	0.37292	Cellular Processes	Cell growth and death
3	map04977	Vitamin digestion and absorption	3/413	45/20379	0.062766	0.373867	Organismal Systems	Digestive system
4	map05223	Non-small cell lung cancer	4/413	75/20379	0.0658749	0.376036	Human Diseases	Cancers: Specific types
4	map05217	Basal cell carcinoma	4/413	75/20379	0.0658749	0.376036	Human Diseases	Cancers: Specific types
8	map04910	Insulin signaling pathway	8/413	205/20379	0.0579908	0.378321	Organismal Systems	Endocrine system
3	map05219	Bladder cancer	3/413	49/20379	0.0769019	0.383111	Human Diseases	Cancers: Specific types
5	map00010	Glycolysis / Gluconeogenesis	5/413	104/20379	0.0604699	0.38532	Metabolism	Carbohydrate metabolism
4	map00480	Glutathione metabolism	4/413	79/20379	0.0765915	0.388631	Metabolism	Metabolism of other amino acids
5	map03320	PPAR signaling pathway	5/413	109/20379	0.0709474	0.388792	Organismal Systems	Endocrine system
5	map00982	Drug metabolism - cytochrome P450	5/413	105/20379	0.0624901	0.389143	Metabolism	Xenobiotics biodegradation and metabolism
5	map04917	Prolactin signaling pathway	5/413	105/20379	0.0624901	0.389143	Organismal Systems	Endocrine system
10	map04630	Jak-STAT signaling pathway	10/413	293/20379	0.0761565	0.393715	Environmental Information Processing	Signal transduction
9	map05206	MicroRNAs in cancer	9/413	254/20379	0.0748134	0.394209	Human Diseases	Cancers: Overview
2	map00061	Fatty acid biosynthesis	2/413	24/20379	0.0844089	0.398759	Metabolism	Lipid metabolism
16	map04151	PI3K-Akt signaling pathway	16/413	537/20379	0.0815457	0.398991	Environmental Information Processing	Signal transduction
7	map05224	Breast cancer	7/413	180/20379	0.0743508	0.399453	Human Diseases	Cancers: Specific types
8	map05142	Chagas disease (American trypanosomiasis)	8/413	222/20379	0.0832723	0.400291	Human Diseases	Infectious diseases: Parasitic
5	map04916	Melanogenesis	5/413	117/20379	0.089643	0.402659	Organismal Systems	Endocrine system
4	map00561	Glycerolipid metabolism	4/413	84/20379	0.0911323	0.402746	Metabolism	Lipid metabolism
3	map00513	Various types of N-glycan biosynthesis	3/413	52/20379	0.0883351	0.403397	Metabolism	Glycan biosynthesis and metabolism
5	map04713	Circadian entrainment	5/413	116/20379	0.0871783	0.404862	Organismal Systems	Environmental adaptation
1	map00290	Valine, leucine and isoleucine biosynthesis	1/413	5/20379	0.0973143	0.410217	Metabolism	Amino acid metabolism
8	map04218	Cellular senescence	8/413	230/20379	0.0971075	0.415741	Cellular Processes	Cell growth and death
3	map05030	Cocaine addiction	3/413	55/20379	0.100434	0.416952	Human Diseases	Substance dependence
14	map05016	Huntington disease	14/413	468/20379	0.0961975	0.418383	Human Diseases	Neurodegenerative diseases
5	map04625	C-type lectin receptor signaling pathway	5/413	123/20379	0.105175	0.423794	Organismal Systems	Immune system
4	map05211	Renal cell carcinoma	4/413	88/20379	0.103641	0.423846	Human Diseases	Cancers: Specific types
5	map04976	Bile secretion	5/413	124/20379	0.107885	0.428414	Organismal Systems	Digestive system
4	map05212	Pancreatic cancer	4/413	92/20379	0.116888	0.432802	Human Diseases	Cancers: Specific types
6	map04926	Relaxin signaling pathway	6/413	162/20379	0.112168	0.432875	Organismal Systems	Endocrine system
5	map04212	Longevity regulating pathway - worm	5/413	125/20379	0.11063	0.433036	Organismal Systems	Aging
1	map00524	Neomycin, kanamycin and gentamicin biosynthesis	1/413	6/20379	0.115613	0.43997	Metabolism	Biosynthesis of other secondary metabolites
1	map00400	Phenylalanine, tyrosine and tryptophan biosynthesis	1/413	6/20379	0.115613	0.43997	Metabolism	Amino acid metabolism
8	map05161	Hepatitis B	8/413	246/20379	0.128421	0.462993	Human Diseases	Infectious diseases: Viral
9	map04024	cAMP signaling pathway	9/413	285/20379	0.126815	0.463299	Environmental Information Processing	Signal transduction
5	map04742	Taste transduction	5/413	134/20379	0.136798	0.480546	Organismal Systems	Sensory system
3	map04923	Regulation of lipolysis in adipocytes	3/413	63/20379	0.135604	0.482538	Organismal Systems	Endocrine system
5	map05140	Leishmaniasis	5/413	137/20379	0.14608	0.500324	Human Diseases	Infectious diseases: Parasitic
3	map00510	N-Glycan biosynthesis	3/413	65/20379	0.144982	0.502848	Metabolism	Glycan biosynthesis and metabolism
7	map04064	NF-kappa B signaling pathway	7/413	217/20379	0.152956	0.504938	Environmental Information Processing	Signal transduction
6	map04934	Cushing syndrome	6/413	181/20379	0.162591	0.506249	Human Diseases	Endocrine and metabolic diseases
5	map04726	Serotonergic synapse	5/413	143/20379	0.165419	0.509266	Organismal Systems	Nervous system
5	map05204	Chemical carcinogenesis	5/413	139/20379	0.152415	0.509287	Human Diseases	Cancers: Overview
1	map04711	Circadian rhythm - fly	1/413	8/20379	0.151106	0.51115	Organismal Systems	Environmental adaptation
3	map00330	Arginine and proline metabolism	3/413	68/20379	0.159431	0.513929	Metabolism	Amino acid metabolism
3	map00520	Amino sugar and nucleotide sugar metabolism	3/413	68/20379	0.159431	0.513929	Metabolism	Carbohydrate metabolism
3	map00040	Pentose and glucuronate interconversions	3/413	68/20379	0.159431	0.513929	Metabolism	Carbohydrate metabolism
7	map04310	Wnt signaling pathway	7/413	219/20379	0.158026	0.515467	Environmental Information Processing	Signal transduction
5	map05144	Malaria	5/413	146/20379	0.175451	0.53415	Human Diseases	Infectious diseases: Parasitic
7	map04150	mTOR signaling pathway	7/413	228/20379	0.181763	0.535516	Environmental Information Processing	Signal transduction
6	map04371	Apelin signaling pathway	6/413	187/20379	0.180252	0.536838	Environmental Information Processing	Signal transduction
2	map00052	Galactose metabolism	2/413	38/20379	0.179561	0.540657	Metabolism	Carbohydrate metabolism
2	map04964	Proximal tubule bicarbonate reclamation	2/413	39/20379	0.186882	0.544742	Organismal Systems	Excretory system
3	map00260	Glycine, serine and threonine metabolism	3/413	74/20379	0.18953	0.546645	Metabolism	Amino acid metabolism
4	map00590	Arachidonic acid metabolism	4/413	113/20379	0.19673	0.561501	Metabolism	Lipid metabolism
5	map04152	AMPK signaling pathway	5/413	153/20379	0.199714	0.564141	Environmental Information Processing	Signal transduction
6	map04110	Cell cycle	6/413	194/20379	0.201773	0.564142	Cellular Processes	Cell growth and death
4	map05231	Choline metabolism in cancer	4/413	115/20379	0.205074	0.56758	Human Diseases	Cancers: Overview
4	map04925	Aldosterone synthesis and secretion	4/413	116/20379	0.209285	0.567763	Organismal Systems	Endocrine system
4	map04540	Gap junction	4/413	116/20379	0.209285	0.567763	Cellular Processes	Cellular community - eukaryotes
7	map04360	Axon guidance	7/413	241/20379	0.218457	0.570069	Organismal Systems	Development
2	map01040	Biosynthesis of unsaturated fatty acids	2/413	42/20379	0.209072	0.572857	Metabolism	Lipid metabolism
3	map04720	Long-term potentiation	3/413	79/20379	0.215618	0.573585	Organismal Systems	Nervous system
4	map04350	TGF-beta signaling pathway	4/413	118/20379	0.217779	0.573764	Environmental Information Processing	Signal transduction
4	map05210	Colorectal cancer	4/413	120/20379	0.226364	0.574295	Human Diseases	Cancers: Specific types
9	map05203	Viral carcinogenesis	9/413	329/20379	0.225637	0.5778	Human Diseases	Cancers: Overview
2	map05033	Nicotine addiction	2/413	44/20379	0.22401	0.579044	Human Diseases	Substance dependence
4	map04928	Parathyroid hormone synthesis, secretion and action	4/413	121/20379	0.230689	0.579898	Organismal Systems	Endocrine system
3	map00562	Inositol phosphate metabolism	3/413	85/20379	0.247822	0.590463	Metabolism	Carbohydrate metabolism
4	map01524	Platinum drug resistance	4/413	123/20379	0.2394	0.590951	Human Diseases	Drug resistance: Antineoplastic
2	map00020	Citrate cycle (TCA cycle)	2/413	47/20379	0.246551	0.592588	Metabolism	Carbohydrate metabolism
1	map00430	Taurine and hypotaurine metabolism	1/413	15/20379	0.26451	0.594064	Metabolism	Metabolism of other amino acids
2	map04136	Autophagy - other	2/413	46/20379	0.239024	0.595388	Cellular Processes	Transport and catabolism
3	map02010	ABC transporters	3/413	89/20379	0.269682	0.59591	Environmental Information Processing	Membrane transport
4	map01521	EGFR tyrosine kinase inhibitor resistance	4/413	124/20379	0.243784	0.596399	Human Diseases	Drug resistance: Antineoplastic
4	map03420	Nucleotide excision repair	4/413	124/20379	0.243784	0.596399	Genetic Information Processing	Replication and repair
2	map04130	SNARE interactions in vesicular transport	2/413	49/20379	0.261626	0.59738	Genetic Information Processing	Folding, sorting and degradation
3	map05214	Glioma	3/413	88/20379	0.264194	0.598258	Human Diseases	Cancers: Specific types
7	map05160	Hepatitis C	7/413	259/20379	0.273091	0.598615	Human Diseases	Infectious diseases: Viral
2	map04960	Aldosterone-regulated sodium reabsorption	2/413	50/20379	0.269167	0.599609	Organismal Systems	Excretory system
4	map00983	Drug metabolism - other enzymes	4/413	128/20379	0.261491	0.602088	Metabolism	Xenobiotics biodegradation and metabolism
5	map05145	Toxoplasmosis	5/413	168/20379	0.255063	0.602475	Human Diseases	Infectious diseases: Parasitic
6	map05226	Gastric cancer	6/413	212/20379	0.260891	0.605797	Human Diseases	Cancers: Specific types
16	map05168	Herpes simplex infection	16/413	656/20379	0.258743	0.605946	Human Diseases	Infectious diseases: Viral
1	map03450	Non-homologous end-joining	1/413	16/20379	0.279427	0.607642	Genetic Information Processing	Replication and repair
3	map05014	Amyotrophic lateral sclerosis (ALS)	3/413	92/20379	0.286215	0.617503	Human Diseases	Neurodegenerative diseases
10	map05166	Human T-cell leukemia virus 1 infection	10/413	399/20379	0.291757	0.624542	Human Diseases	Infectious diseases: Viral
2	map00630	Glyoxylate and dicarboxylate metabolism	2/413	54/20379	0.299286	0.635693	Metabolism	Carbohydrate metabolism
3	map04623	Cytosolic DNA-sensing pathway	3/413	95/20379	0.302826	0.638264	Organismal Systems	Immune system
5	map04072	Phospholipase D signaling pathway	5/413	182/20379	0.309626	0.647614	Environmental Information Processing	Signal transduction
5	map04140	Autophagy - animal	5/413	184/20379	0.317567	0.659192	Cellular Processes	Transport and catabolism
4	map04071	Sphingolipid signaling pathway	4/413	143/20379	0.329595	0.668957	Environmental Information Processing	Signal transduction
3	map04911	Insulin secretion	3/413	99/20379	0.325035	0.669622	Organismal Systems	Endocrine system
2	map00250	Alanine, aspartate and glutamate metabolism	2/413	58/20379	0.329198	0.673136	Metabolism	Amino acid metabolism
2	map04330	Notch signaling pathway	2/413	59/20379	0.336625	0.673251	Environmental Information Processing	Signal transduction
2	map04973	Carbohydrate digestion and absorption	2/413	59/20379	0.336625	0.673251	Organismal Systems	Digestive system
4	map05222	Small cell lung cancer	4/413	144/20379	0.334191	0.673297	Human Diseases	Cancers: Specific types
3	map04211	Longevity regulating pathway	3/413	102/20379	0.341696	0.673558	Organismal Systems	Aging
5	map04658	Th1 and Th2 cell differentiation	5/413	194/20379	0.357572	0.69982	Organismal Systems	Immune system
7	map04514	Cell adhesion molecules (CAMs)	7/413	291/20379	0.3769	0.717156	Environmental Information Processing	Signaling molecules and interaction
2	map04979	Cholesterol metabolism	2/413	65/20379	0.3806	0.719203	Organismal Systems	Digestive system
9	map04080	Neuroactive ligand-receptor interaction	9/413	390/20379	0.39371	0.728895	Environmental Information Processing	Signaling molecules and interaction
3	map01522	Endocrine resistance	3/413	111/20379	0.391378	0.729508	Human Diseases	Drug resistance: Antineoplastic
1	map00770	Pantothenate and CoA biosynthesis	1/413	23/20379	0.375724	0.73013	Metabolism	Metabolism of cofactors and vitamins
1	map00120	Primary bile acid biosynthesis	1/413	23/20379	0.375724	0.73013	Metabolism	Lipid metabolism
1	map00532	Glycosaminoglycan biosynthesis - chondroitin sulfate / dermatan sulfate	1/413	23/20379	0.375724	0.73013	Metabolism	Glycan biosynthesis and metabolism
4	map04915	Estrogen signaling pathway	4/413	156/20379	0.389382	0.730759	Organismal Systems	Endocrine system
3	map04914	Progesterone-mediated oocyte maturation	3/413	115/20379	0.413179	0.754741	Organismal Systems	Endocrine system
2	map00270	Cysteine and methionine metabolism	2/413	74/20379	0.444074	0.755753	Metabolism	Amino acid metabolism
5	map04650	Natural killer cell mediated cytotoxicity	5/413	215/20379	0.441639	0.756306	Organismal Systems	Immune system
3	map00830	Retinol metabolism	3/413	120/20379	0.440073	0.758364	Metabolism	Metabolism of cofactors and vitamins
1	map00900	Terpenoid backbone biosynthesis	1/413	26/20379	0.412957	0.759398	Metabolism	Metabolism of terpenoids and polyketides
3	map04070	Phosphatidylinositol signaling system	3/413	116/20379	0.418593	0.759565	Environmental Information Processing	Signal transduction
2	map04213	Longevity regulating pathway - multiple species	2/413	73/20379	0.437194	0.763002	Organismal Systems	Aging
2	map04927	Cortisol synthesis and secretion	2/413	73/20379	0.437194	0.763002	Organismal Systems	Endocrine system
5	map04022	cGMP-PKG signaling pathway	5/413	212/20379	0.429727	0.76458	Environmental Information Processing	Signal transduction
1	map00360	Phenylalanine metabolism	1/413	27/20379	0.424869	0.765883	Metabolism	Amino acid metabolism
1	map00340	Histidine metabolism	1/413	27/20379	0.424869	0.765883	Metabolism	Amino acid metabolism
1	map00100	Steroid biosynthesis	1/413	28/20379	0.43654	0.766744	Metabolism	Lipid metabolism
6	map05034	Alcoholism	6/413	266/20379	0.453382	0.766831	Human Diseases	Substance dependence
3	map00564	Glycerophospholipid metabolism	3/413	119/20379	0.43473	0.768491	Metabolism	Lipid metabolism
3	map04750	Inflammatory mediator regulation of TRP channels	3/413	125/20379	0.466482	0.784148	Organismal Systems	Sensory system
1	map04320	Dorso-ventral axis formation	1/413	31/20379	0.470155	0.785503	Organismal Systems	Development
3	map04724	Glutamatergic synapse	3/413	129/20379	0.487207	0.809059	Organismal Systems	Nervous system
2	map04664	Fc epsilon RI signaling pathway	2/413	83/20379	0.503779	0.831539	Organismal Systems	Immune system
1	map00563	Glycosylphosphatidylinositol (GPI)-anchor biosynthesis	1/413	35/20379	0.511883	0.834856	Metabolism	Glycan biosynthesis and metabolism
4	map04114	Oocyte meiosis	4/413	183/20379	0.509821	0.836473	Cellular Processes	Cell growth and death
1	map00601	Glycosphingolipid biosynthesis - lacto and neolacto series	1/413	38/20379	0.541012	0.842257	Metabolism	Glycan biosynthesis and metabolism
7	map04144	Endocytosis	7/413	341/20379	0.539453	0.844629	Cellular Processes	Transport and catabolism
1	map00062	Fatty acid elongation	1/413	36/20379	0.521792	0.845982	Metabolism	Lipid metabolism
2	map05213	Endometrial cancer	2/413	88/20379	0.535112	0.847518	Human Diseases	Cancers: Specific types
2	map05218	Melanoma	2/413	88/20379	0.535112	0.847518	Human Diseases	Cancers: Specific types
3	map04146	Peroxisome	3/413	138/20379	0.532343	0.848035	Cellular Processes	Transport and catabolism
3	map04922	Glucagon signaling pathway	3/413	137/20379	0.527437	0.850105	Organismal Systems	Endocrine system
3	map05134	Legionellosis	3/413	137/20379	0.527437	0.850105	Human Diseases	Infectious diseases: Bacterial
1	map00500	Starch and sucrose metabolism	1/413	40/20379	0.559462	0.866059	Metabolism	Carbohydrate metabolism
3	map04722	Neurotrophin signaling pathway	3/413	145/20379	0.565861	0.871044	Organismal Systems	Nervous system
1	map04710	Circadian rhythm	1/413	42/20379	0.577172	0.873729	Organismal Systems	Environmental adaptation
2	map05133	Pertussis	2/413	94/20379	0.570883	0.873866	Human Diseases	Infectious diseases: Bacterial
3	map04270	Vascular smooth muscle contraction	3/413	147/20379	0.575164	0.875527	Organismal Systems	Circulatory system
6	map05162	Measles	6/413	304/20379	0.583009	0.877717	Human Diseases	Infectious diseases: Viral
2	map04721	Synaptic vesicle cycle	2/413	97/20379	0.588007	0.880404	Organismal Systems	Nervous system
1	map05216	Thyroid cancer	1/413	46/20379	0.610489	0.885047	Human Diseases	Cancers: Specific types
14	map05205	Proteoglycans in cancer	14/413	723/20379	0.607469	0.885354	Human Diseases	Cancers: Overview
8	map05169	Epstein-Barr virus infection	8/413	418/20379	0.614602	0.886321	Human Diseases	Infectious diseases: Viral
1	map00410	beta-Alanine metabolism	1/413	48/20379	0.626152	0.888941	Metabolism	Metabolism of other amino acids
3	map04672	Intestinal immune network for IgA production	3/413	154/20379	0.606729	0.889004	Organismal Systems	Immune system
2	map03018	RNA degradation	2/413	103/20379	0.62072	0.890457	Genetic Information Processing	Folding, sorting and degradation
2	map04912	GnRH signaling pathway	2/413	103/20379	0.62072	0.890457	Organismal Systems	Endocrine system
6	map04217	Necroptosis	6/413	309/20379	0.59891	0.891856	Cellular Processes	Cell growth and death
5	map04932	Non-alcoholic fatty liver disease (NAFLD)	5/413	259/20379	0.605486	0.891953	Human Diseases	Endocrine and metabolic diseases
3	map04640	Hematopoietic cell lineage	3/413	153/20379	0.602316	0.892079	Organismal Systems	Immune system
2	map04662	B cell receptor signaling pathway	2/413	106/20379	0.636312	0.894099	Organismal Systems	Immune system
4	map04659	Th17 cell differentiation	4/413	214/20379	0.633129	0.894213	Organismal Systems	Immune system
6	map04020	Calcium signaling pathway	6/413	326/20379	0.650442	0.895584	Environmental Information Processing	Signal transduction
1	map00790	Folate biosynthesis	1/413	50/20379	0.641186	0.896352	Metabolism	Metabolism of cofactors and vitamins
1	map00350	Tyrosine metabolism	1/413	50/20379	0.641186	0.896352	Metabolism	Amino acid metabolism
3	map05321	Inflammatory bowel disease (IBD)	3/413	164/20379	0.649048	0.898178	Human Diseases	Immune diseases
1	map05143	African trypanosomiasis	1/413	53/20379	0.662615	0.907782	Human Diseases	Infectious diseases: Parasitic
1	map03030	DNA replication	1/413	54/20379	0.66947	0.912611	Genetic Information Processing	Replication and repair
1	map00380	Tryptophan metabolism	1/413	57/20379	0.689213	0.930268	Metabolism	Amino acid metabolism
2	map04216	Ferroptosis	2/413	117/20379	0.68919	0.934842	Cellular Processes	Cell growth and death
5	map05322	Systemic lupus erythematosus	5/413	292/20379	0.708368	0.942198	Human Diseases	Immune diseases
1	map04962	Vasopressin-regulated water reabsorption	1/413	59/20379	0.701717	0.942503	Organismal Systems	Excretory system
1	map00760	Nicotinate and nicotinamide metabolism	1/413	61/20379	0.71372	0.94473	Metabolism	Metabolism of cofactors and vitamins
1	map00620	Pyruvate metabolism	1/413	60/20379	0.70778	0.946008	Metabolism	Carbohydrate metabolism
2	map04013	MAPK signaling pathway - fly	2/413	124/20379	0.719438	0.947722	Environmental Information Processing	Signal transduction
5	map05012	Parkinson disease	5/413	299/20379	0.727587	0.949328	Human Diseases	Neurodegenerative diseases
1	map00071	Fatty acid degradation	1/413	63/20379	0.72524	0.950793	Metabolism	Lipid metabolism
1	map04975	Fat digestion and absorption	1/413	65/20379	0.736298	0.95163	Organismal Systems	Digestive system
4	map04141	Protein processing in endoplasmic reticulum	4/413	247/20379	0.740351	0.952376	Genetic Information Processing	Folding, sorting and degradation
2	map04666	Fc gamma R-mediated phagocytosis	2/413	128/20379	0.735586	0.955217	Organismal Systems	Immune system
1	map04215	Apoptosis - multiple species	1/413	67/20379	0.746911	0.956326	Cellular Processes	Cell growth and death
6	map04014	Ras signaling pathway	6/413	368/20379	0.759188	0.967523	Environmental Information Processing	Signal transduction
10	map04921	Oxytocin signaling pathway	10/413	600/20379	0.777933	0.973305	Organismal Systems	Endocrine system
1	map03050	Proteasome	1/413	73/20379	0.776263	0.97567	Genetic Information Processing	Folding, sorting and degradation
1	map00280	Valine, leucine and isoleucine degradation	1/413	75/20379	0.785272	0.978021	Metabolism	Amino acid metabolism
3	map04723	Retrograde endocannabinoid signaling	3/413	199/20379	0.771104	0.97816	Organismal Systems	Nervous system
3	map05320	Autoimmune thyroid disease	3/413	199/20379	0.771104	0.97816	Human Diseases	Immune diseases
11	map04510	Focal adhesion	11/413	664/20379	0.792558	0.982629	Cellular Processes	Cellular community - eukaryotes
4	map00190	Oxidative phosphorylation	4/413	274/20379	0.809003	0.998499	Metabolism	Energy metabolism
1	map04740	Olfactory transduction	1/413	1766/20379	1	1	Organismal Systems	Sensory system
3	map05150	Staphylococcus aureus infection	3/413	215/20379	0.814145	1	Human Diseases	Infectious diseases: Bacterial
2	map04622	RIG-I-like receptor signaling pathway	2/413	155/20379	0.82504	1	Organismal Systems	Immune system
4	map05152	Tuberculosis	4/413	282/20379	0.826262	1	Human Diseases	Infectious diseases: Bacterial
1	map04918	Thyroid hormone synthesis	1/413	86/20379	0.828727	1	Organismal Systems	Endocrine system
2	map05332	Graft-versus-host disease	2/413	157/20379	0.830446	1	Human Diseases	Immune diseases
2	map04728	Dopaminergic synapse	2/413	159/20379	0.835701	1	Organismal Systems	Nervous system
1	map04137	Mitophagy - animal	1/413	91/20379	0.845462	1	Cellular Processes	Transport and catabolism
2	map04940	Type I diabetes mellitus	2/413	172/20379	0.866412	1	Human Diseases	Endocrine and metabolic diseases
9	map05418	Fluid shear stress and atherosclerosis	9/413	605/20379	0.867746	1	Human Diseases	Cardiovascular diseases
2	map05330	Allograft rejection	2/413	173/20379	0.868542	1	Human Diseases	Immune diseases
10	map04145	Phagosome	10/413	670/20379	0.875777	1	Cellular Processes	Transport and catabolism
6	map05170	Human immunodeficiency virus 1 infection	6/413	436/20379	0.879202	1	Human Diseases	Infectious diseases: Viral
2	map00230	Purine metabolism	2/413	181/20379	0.884492	1	Metabolism	Nucleotide metabolism
11	map05130	Pathogenic Escherichia coli infection	11/413	738/20379	0.886326	1	Human Diseases	Infectious diseases: Bacterial
1	map05215	Prostate cancer	1/413	108/20379	0.891075	1	Human Diseases	Cancers: Specific types
4	map05202	Transcriptional misregulation in cancer	4/413	320/20379	0.891468	1	Human Diseases	Cancers: Overview
2	map04261	Adrenergic signaling in cardiomyocytes	2/413	185/20379	0.891778	1	Organismal Systems	Circulatory system
9	map05225	Hepatocellular carcinoma	9/413	633/20379	0.898185	1	Human Diseases	Cancers: Specific types
1	map00310	Lysine degradation	1/413	121/20379	0.916655	1	Metabolism	Amino acid metabolism
2	map04660	T cell receptor signaling pathway	2/413	203/20379	0.91958	1	Organismal Systems	Immune system
9	map04530	Tight junction	9/413	659/20379	0.920999	1	Cellular Processes	Cellular community - eukaryotes
1	map03008	Ribosome biogenesis in eukaryotes	1/413	124/20379	0.92165	1	Genetic Information Processing	Translation
1	map04972	Pancreatic secretion	1/413	132/20379	0.933556	1	Organismal Systems	Digestive system
1	map04260	Cardiac muscle contraction	1/413	134/20379	0.936239	1	Organismal Systems	Circulatory system
1	map05310	Asthma	1/413	136/20379	0.938814	1	Human Diseases	Immune diseases
2	map04612	Antigen processing and presentation	2/413	232/20379	0.950713	1	Organismal Systems	Immune system
9	map05132	Salmonella infection	9/413	737/20379	0.965144	1	Human Diseases	Infectious diseases: Bacterial
1	map03015	mRNA surveillance pathway	1/413	165/20379	0.96636	1	Genetic Information Processing	Translation
8	map05164	Influenza A	8/413	682/20379	0.968551	1	Human Diseases	Infectious diseases: Viral
7	map04210	Apoptosis	7/413	630/20379	0.973273	1	Cellular Processes	Cell growth and death
1	map04142	Lysosome	1/413	183/20379	0.976804	1	Cellular Processes	Transport and catabolism
2	map03040	Spliceosome	2/413	295/20379	0.983611	1	Genetic Information Processing	Transcription
8	map04015	Rap1 signaling pathway	8/413	752/20379	0.986407	1	Environmental Information Processing	Signal transduction
2	map03013	RNA transport	2/413	313/20379	0.988125	1	Genetic Information Processing	Translation
12	map03010	Ribosome	12/413	1027/20379	0.988205	1	Genetic Information Processing	Translation
5	map04919	Thyroid hormone signaling pathway	5/413	566/20379	0.990339	1	Organismal Systems	Endocrine system
5	map04611	Platelet activation	5/413	585/20379	0.992676	1	Organismal Systems	Immune system
6	map04390	Hippo signaling pathway	6/413	659/20379	0.992679	1	Environmental Information Processing	Signal transduction
7	map04714	Thermogenesis	7/413	832/20379	0.998203	1	Organismal Systems	Environmental adaptation
1	map03022	Basal transcription factors	1/413	312/20379	0.9984	1	Genetic Information Processing	Transcription
2	map04120	Ubiquitin mediated proteolysis	2/413	481/20379	0.999475	1	Genetic Information Processing	Folding, sorting and degradation
3	map04670	Leukocyte transendothelial migration	3/413	585/20379	0.999522	1	Organismal Systems	Immune system
4	map04810	Regulation of actin cytoskeleton	4/413	702/20379	0.999694	1	Cellular Processes	Cell motility
5	map05131	Shigellosis	5/413	811/20379	0.999788	1	Human Diseases	Infectious diseases: Bacterial
2	map05410	Hypertrophic cardiomyopathy (HCM)	2/413	530/20379	0.999794	1	Human Diseases	Cardiovascular diseases
2	map05414	Dilated cardiomyopathy (DCM)	2/413	546/20379	0.999849	1	Human Diseases	Cardiovascular diseases
1	map04745	Phototransduction - fly	1/413	459/20379	0.999926	1	Organismal Systems	Sensory system
2	map05416	Viral myocarditis	2/413	641/20379	0.999976	1	Human Diseases	Cardiovascular diseases
1	map04971	Gastric acid secretion	1/413	519/20379	0.999979	1	Organismal Systems	Digestive system
1	map05412	Arrhythmogenic right ventricular cardiomyopathy (ARVC)	1/413	532/20379	0.999984	1	Human Diseases	Cardiovascular diseases
1	map05100	Bacterial invasion of epithelial cells	1/413	554/20379	0.99999	1	Human Diseases	Infectious diseases: Bacterial
