# Supplementary material for: Effects of physical exercise on muscle metabolism and meat quality characteristics of Mongolian sheep
Source: Food Sci Nutr. 2022 Mar 1;10(5):1494–509. doi: 10.1002/fsn3.2768 (PMC9094461; doi:10.1002/fsn3.2768)
Supplement: Supplementary file 5 — Table S5 [file FSN3-10-1494-s006.xlsx]

## Sheet: S5
Number	GO ID	Term Type	Description	Ratio_in_study	Ratio_in_pop	Padjust
56	GO:0044421	CC	extracellular region part	56/310	1709/23632	4.51047e-06
40	GO:0070887	BP	cellular response to chemical stimulus	40/310	1174/23632	0.000217726
36	GO:0005615	CC	extracellular space	36/310	1036/23632	0.000522452
15	GO:0031012	CC	extracellular matrix	15/310	216/23632	0.000722909
21	GO:0055114	BP	oxidation-reduction process	21/310	432/23632	0.000825364
88	GO:0050896	BP	response to stimulus	88/310	3981/23632	0.000825364
11	GO:0062023	CC	collagen-containing extracellular matrix	11/310	113/23632	0.000825364
50	GO:0042221	BP	response to chemical	50/310	1810/23632	0.00100238
19	GO:0032787	BP	monocarboxylic acid metabolic process	19/310	390/23632	0.0021409
41	GO:0010033	BP	response to organic substance	41/310	1458/23632	0.00542107
6	GO:0030199	BP	collagen fibril organization	6/310	35/23632	0.0072733
31	GO:0071310	BP	cellular response to organic substance	31/310	959/23632	0.00760733
6	GO:0008009	MF	chemokine activity	6/310	43/23632	0.0197474
12	GO:0006979	BP	response to oxidative stress	12/310	213/23632	0.0242525
35	GO:0030154	BP	cell differentiation	35/310	1251/23632	0.0246471
49	GO:0051239	BP	regulation of multicellular organismal process	49/310	2057/23632	0.033244
12	GO:0006954	BP	inflammatory response	12/310	223/23632	0.033244
31	GO:0006082	BP	organic acid metabolic process	31/310	1092/23632	0.0413816
12	GO:0001664	MF	G protein-coupled receptor binding	12/310	230/23632	0.0413816
30	GO:0019752	BP	carboxylic acid metabolic process	30/310	1041/23632	0.0426638
7	GO:0006690	BP	icosanoid metabolic process	7/310	77/23632	0.0426638
43	GO:0044281	BP	small molecule metabolic process	43/310	1752/23632	0.0426638
6	GO:0042379	MF	chemokine receptor binding	6/310	53/23632	0.0426638
12	GO:0005125	MF	cytokine activity	12/310	235/23632	0.0426638
35	GO:0005102	MF	signaling receptor binding	35/310	1303/23632	0.0436526
8	GO:1901568	BP	fatty acid derivative metabolic process	8/310	106/23632	0.0452877
7	GO:0060537	BP	muscle tissue development	7/310	79/23632	0.0452877
5	GO:0035914	BP	skeletal muscle cell differentiation	5/310	35/23632	0.0471223
7	GO:0033559	BP	unsaturated fatty acid metabolic process	7/310	81/23632	0.0471223
30	GO:0043436	BP	oxoacid metabolic process	30/310	1075/23632	0.0471223
16	GO:0005975	BP	carbohydrate metabolic process	16/310	407/23632	0.0502321
44	GO:0048869	BP	cellular developmental process	44/310	1848/23632	0.0504987
24	GO:1901700	BP	response to oxygen-containing compound	24/310	764/23632	0.0504987
5	GO:0019369	BP	arachidonic acid metabolic process	5/310	37/23632	0.0504987
9	GO:0005996	BP	monosaccharide metabolic process	9/310	143/23632	0.0504987
17	GO:0043065	BP	positive regulation of apoptotic process	17/310	455/23632	0.0504987
17	GO:0043068	BP	positive regulation of programmed cell death	17/310	456/23632	0.0507152
5	GO:0007519	BP	skeletal muscle tissue development	5/310	38/23632	0.0537162
27	GO:0006629	BP	lipid metabolic process	27/310	922/23632	0.0586255
