# Supplementary material for: Effects of physical exercise on muscle metabolism and meat quality characteristics of Mongolian sheep
Source: Food Sci Nutr. 2022 Mar 1;10(5):1494–509. doi: 10.1002/fsn3.2768 (PMC9094461; doi:10.1002/fsn3.2768)
Supplement: Supplementary file 6 — Table S6 [file FSN3-10-1494-s001.xlsx]

## Sheet: up-regulated DEGs
Num	Pathway id	Description	Ratio_in_study	Ratio_in_pop	Pvalue	First Category	Second Category
10	map04668	TNF signaling pathway	10/263	139/20379	1.33692e-05	Environmental Information Processing	Signal transduction
8	map04657	IL-17 signaling pathway	8/263	104/20379	6.12143e-05	Organismal Systems	Immune system
15	map04060	Cytokine-cytokine receptor interaction	15/263	405/20379	0.000267276	Environmental Information Processing	Signaling molecules and interaction
7	map04512	ECM-receptor interaction	7/263	111/20379	0.000597462	Environmental Information Processing	Signaling molecules and interaction
7	map04931	Insulin resistance	7/263	128/20379	0.00138244	Human Diseases	Endocrine and metabolic disease
4	map00051	Fructose and mannose metabolism	4/263	42/20379	0.00206434	Metabolism	Carbohydrate metabolism
9	map04062	Chemokine signaling pathway	9/263	213/20379	0.00185275	Organismal Systems	Immune system
4	map04930	Type II diabetes mellitus	4/263	50/20379	0.00391942	Human Diseases	Endocrine and metabolic disease
5	map05120	Epithelial cell signaling in Helicobacter pylori infection	5/263	86/20379	0.00513356	Human Diseases	Infectious disease: bacterial
8	map05323	Rheumatoid arthritis	8/263	216/20379	0.00716005	Human Diseases	Immune disease
13	map05165	Human papillomavirus infection	13/263	460/20379	0.00704045	Human Diseases	Infectious disease: viral
5	map04610	Complement and coagulation cascades	5/263	98/20379	0.00884262	Organismal Systems	Immune system
6	map04380	Osteoclast differentiation	6/263	155/20379	0.0154784	Organismal Systems	Development and regeneration
5	map00140	Steroid hormone biosynthesis	5/263	118/20379	0.0185483	Metabolism	Lipid metabolism
3	map04977	Vitamin digestion and absorption	3/263	45/20379	0.0202419	Organismal Systems	Digestive system
5	map04916	Melanogenesis	5/263	117/20379	0.0179452	Organismal Systems	Endocrine system
4	map00561	Glycerolipid metabolism	4/263	84/20379	0.0234116	Metabolism	Lipid metabolism
4	map04920	Adipocytokine signaling pathway	4/263	83/20379	0.022518	Organismal Systems	Endocrine system
5	map04933	AGE-RAGE signaling pathway in diabetic complications	5/263	130/20379	0.026843	Human Diseases	Endocrine and metabolic disease
6	map04934	Cushing syndrome	6/263	181/20379	0.0303263	Human Diseases	Endocrine and metabolic disease
5	map05140	Leishmaniasis	5/263	137/20379	0.0326217	Human Diseases	Infectious disease: parasitic
5	map05144	Malaria	5/263	146/20379	0.0411134	Human Diseases	Infectious disease: parasitic
5	map04726	Serotonergic synapse	5/263	143/20379	0.0381482	Organismal Systems	Nervous system
2	map00220	Arginine biosynthesis	2/263	26/20379	0.0440047	Metabolism	Amino acid metabolism
4	map00010	Glycolysis / Gluconeogenesis	4/263	104/20379	0.0458413	Metabolism	Carbohydrate metabolism
3	map01523	Antifolate resistance	3/263	63/20379	0.0479135	Human Diseases	Drug resistance: antineoplastic
2	map00910	Nitrogen metabolism	2/263	25/20379	0.040961	Metabolism	Energy metabolism

## Sheet: down-regulated DEGs
Num	Pathway id	Description	Ratio_in_study	Ratio_in_pop	Pvalue	First Category	Second Category
5	map05221	Acute myeloid leukemia	5/150	77/20379	0.000260695	Human Diseases	Cancer: specific types
11	map04060	Cytokine-cytokine receptor interaction	11/150	405/20379	0.000210242	Environmental Information Processing	Signaling molecules and interaction
7	map04062	Chemokine signaling pathway	7/150	213/20379	0.00102916	Organismal Systems	Immune system
5	map04933	AGE-RAGE signaling pathway in diabetic complications	5/150	130/20379	0.00276761	Human Diseases	Endocrine and metabolic disease
4	map05223	Non-small cell lung cancer	4/150	75/20379	0.00228565	Human Diseases	Cancer: specific types
4	map00982	Drug metabolism - cytochrome P450	4/150	105/20379	0.00758921	Metabolism	Xenobiotics biodegradation and metabolism
12	map05200	Pathways in cancer	12/150	720/20379	0.00704772	Human Diseases	Cancer: overview
4	map04012	ErbB signaling pathway	4/150	95/20379	0.00534699	Environmental Information Processing	Signal transduction
4	map05220	Chronic myeloid leukemia	4/150	100/20379	0.00640306	Human Diseases	Cancer: specific types
4	map04212	Longevity regulating pathway - worm	4/150	125/20379	0.0137534	Organismal Systems	Aging
4	map01524	Platinum drug resistance	4/150	123/20379	0.0130288	Human Diseases	Drug resistance: antineoplastic
3	map00480	Glutathione metabolism	3/150	79/20379	0.0205733	Metabolism	Metabolism of other amino acids
4	map04620	Toll-like receptor signaling pathway	4/150	140/20379	0.0200065	Organismal Systems	Immune system
4	map04668	TNF signaling pathway	4/150	139/20379	0.0195435	Environmental Information Processing	Signal transduction
3	map05230	Central carbon metabolism in cancer	3/150	85/20379	0.024895	Human Diseases	Cancer: overview
5	map04218	Cellular senescence	5/150	230/20379	0.0278174	Cellular Processes	Cell growth and death
3	map04623	Cytosolic DNA-sensing pathway	3/150	95/20379	0.0330988	Organismal Systems	Immune system
6	map05203	Viral carcinogenesis	6/150	329/20379	0.0351247	Human Diseases	Cancer: overview
5	map04621	NOD-like receptor signaling pathway	5/150	260/20379	0.0434728	Organismal Systems	Immune system
4	map04068	FoxO signaling pathway	4/150	163/20379	0.0325508	Environmental Information Processing	Signal transduction
3	map04917	Prolactin signaling pathway	3/150	105/20379	0.0425372	Organismal Systems	Endocrine system
3	map03320	PPAR signaling pathway	3/150	109/20379	0.0466509	Organismal Systems	Endocrine system
3	map00980	Metabolism of xenobiotics by cytochrome P450	3/150	111/20379	0.0487789	Metabolism	Xenobiotics biodegradation and metabolism
4	map04550	Signaling pathways regulating pluripotency of stem cells	4/150	177/20379	0.0420107	Cellular Processes	Cellular community - eukaryotes
2	map05033	Nicotine addiction	2/150	44/20379	0.0416241	Human Diseases	Substance dependence
